# Supplementary material for: Genetic and phenotypic insights into Cyberlindnera jadinii as a promising yeast for industrial biotechnology
Source: G3 (Bethesda). 2025 Jun 30;15(9):jkaf145. doi: 10.1093/g3journal/jkaf145 (PMC12405887; doi:10.1093/g3journal/jkaf145)
Supplement: jkaf145_Supplementary_Data [file jkaf145_supplementary_data.zip]

Archive with 7 entries (7 files):
- Figure_S1_G3-2025-405956.pdf
- Figure_S2_G3-2025-405956.pdf
- Figure_S3_G3-2025-405956.pdf
- Figure_S4_G3-2025-405956.pdf
- Figure_S5_G3-2025-405956.pdf
- File_S1_G3-2025-405956.xlsx
- Supplemental_Figure_Legends_G3-2025-405956.docx
