# Supplementary material for: Genetic and phenotypic insights into Cyberlindnera jadinii as a promising yeast for industrial biotechnology
Source: G3 (Bethesda). 2025 Jun 30;15(9):jkaf145. doi: 10.1093/g3journal/jkaf145 (PMC12405887; doi:10.1093/g3journal/jkaf145)
Supplement: jkaf145_Supplementary_Data [file jkaf145_supplementary_data.zip › File_S1_G3-2025-405956.xlsx]

## Sheet: Table S1 
Table S1. Overview of the yeast strains collection used in this study
Strain ID	Standardized ID	Ploidy	Aneuploidy	Species
ATCC22023	ATCC22023	3n	Aneuploid	C.jadinii
ATCC9226	ATCC9226	2n	Euploid	C.jadinii
ATCC26387	ATCC26387	3n	Aneuploid	C.jadinii
IAM4233	IAM4233	2n	Euploid	C.jadinii
IAM4295	IAM4295	3n	Euploid	C.jadinii
ATCC9950	ATCC9950	3n	Aneuploid	C.jadinii
ATCC9550	ATCC9550	3n	Aneuploid	C.jadinii
AHU3259	AHU3259	2n	Euploid	C.jadinii
AHU3256	AHU3256	3n	Euploid	C.jadinii
AHU3255	AHU3255	2n	Euploid	C.jadinii
Cu15	Cu15	3n	Aneuploid	C.jadinii
Cu16	Cu16	3n	Euploid	C.jadinii
IAM4246	IAM4246	3n	Euploid	C.jadinii
ATCC16321	ATCC16321	2n	Euploid	C.jadinii
ATCC9256	ATCC9256	2n	Euploid	C.jadinii
ATCC15239	ATCC15239	2n	Euploid	C.jadinii
Cu23	Cu23	2n	Euploid	C.jadinii
ATCC28955	ATCC28955	3n	Aneuploid	C.jadinii
NBRC10708	NBRC10708	2n	Euploid	C.jadinii
NBRC0987	NBRC0987	3n	Aneuploid	C.jadinii
CBS2992	AFK	2n	Euploid	S.cerevisea
NPA06.1	AKG	2n	Euploid	S.cerevisea
EN14S01	AMH	2n	Euploid	S.cerevisea
SJ5L14	AMP	2n	Euploid	S.cerevisea
YPS143	ANI	2n	Euploid	S.cerevisea
CBS7539	AQG	2n	Euploid	S.cerevisea
BJ20	BAK	2n	Euploid	S.cerevisea
HN6	BAL	2n	Euploid	S.cerevisea
HN15	BAN	2n	Euploid	S.cerevisea
HN19	BAQ	2n	Euploid	S.cerevisea
CCY_21-4-120	BBI	2n	Euploid	S.cerevisea
1663	BBP	2n	Euploid	S.cerevisea
2187	BBS	2n	Euploid	S.cerevisea
CEY622	BEB	2n	Euploid	S.cerevisea
CLIB552	BGD	2n	Euploid	S.cerevisea
DBVPG1105	BIH	2n	Euploid	S.cerevisea
UWOPS03-429.1	BMA	2n	Euploid	S.cerevisea
B-17	CAS	2n	Euploid	S.cerevisea
N22.00-5D	CDF	2n	Euploid	S.cerevisea
JCM_2985-4B	CEK	2n	Euploid	S.cerevisea
N134:7-1(a)	CET	2n	Aneuploid	S.cerevisea
ultra lev. 1127	CKH	2n	Euploid	S.cerevisea
YPS615	CMP	2n	Euploid	S.cerevisea
SA.10.1.VL1	CNQ	2n	Euploid	S.cerevisea
LCBG-3D6	CPI	2n	Euploid	S.cerevisea
MTF2546	CQC	2n	Euploid	S.cerevisea
YJM969	SACE_YAY	2n	Euploid	S.cerevisea
YJM1433	SACE_YCT	2n	Euploid	S.cerevisea

## Sheet: Table S2
Table S2. PCR primers used in this study
Primer No.	Name	Sequence 5' - 3'
Primers used for amplification of FPS1 coding sequences from genomic DNA of NBRC0988
1	CjFPS1 F	AACAAACAAAATGACAGGAGAATTACTTGCTAGTG
2	CjFPS1 R	CACCTTTAGAAGCGTCAAGACGACCGTGG
Primers used for amplification of TDH3pr coding sequences from template plasmid of pGFP-TDH3ter-URA3
3	TDH3pr F	GGTACCGGGCCCCCCCTCGAGATAAAAAACACGCTTTTTCAGTTC
4	TDH3pr R	CTCCTGTCATTTTGTTTGTTTATGTGTGTTTATTC
Primers used for amplification of GFP-TDH3ter coding sequences from template plasmid of pGFP-TDH3ter-URA3
5	GFP-TDH3ter F	TCTTGACGCTTCTAAAGGTGAAGAATTATTCA
6	GFP-TDH3ter R	CAGGAATTCGATATCAAGCTTAGGGAAAGATATGAGCTATACA

## Sheet: Table S3
Table S3. Growth conditions tested for fitness traits
The classification "Carbon sources" indicates that the 2% of dextrose was substituted by other carbon sources
Condition	Concentration	Class
Glucose	2 %	Carbon sources
Acetate	2 %	Carbon sources
EtOH	2 %	Carbon sources
Galactose	2 %	Carbon sources
Glycerol	2 %	Carbon sources
Ribose	2 %	Carbon sources
Sorbitol	2 %	Carbon sources
Xylose	2 %	Carbon sources
6-azauracil	600 mg/ml	Toxins
Anisomycin	10 mg/ml	Toxins
Caffeine	50 mM	Toxins
Cycloheximide	1 mg/ml	Toxins
DMSO	6 %	Toxins
Fluconazole	20 mg/ml	Toxins
Formamide	5 %	Toxins
Metaarsenite	2.5 mM	Toxins
Methylviologen	20 mM	Toxins
Nystatin	10 mg/ml	Toxins
Hydroxyurea	30 mg/ml	Toxins
KCl	1 M	Environment
LiCl	250 mM	Environment
NaCl	1.5 M	Environment
Heat	40 oC	Environment
CuSO4	10 mM	Environment

## Sheet: Table S4
Table S4. Dataset of 31 CalMorph-PC(10) morphological parameters
Complete dataset of 31 CalMorph-PC(10) morphological parameters recorded for every biological replicate of each strain used in this study.
Strain Name	C11-1	C11-2	C12-1	C12-2	C13	C101	C102	C103	C104	C105	C106	C107	C108	C109	C110	C111	C112	C113	C114	C115	C116	C117	C118	C119	C120	C121	C122	C123	C124	C125	C128
AFK	2317.74	1169.71	159.077	100.524	5.87e-05	3323.47	247.722	57.6892	49.9593	19.6895	23.4032	35.1918	39.0984	20.8038	21.2342	53.0954	25.9588	58.0508	0.931414	1.15629	0.806929	0.643742	0.503065	0.140187	0.186916	0.224299	0.448598	0.217391	0.26087	0.521739	55.0591
AFK	1711.04	818.352	140.527	84.5232	9.46e-05	2316.23	205.057	50.3676	41.9378	15.6757	18.8406	29.959	32.5152	16.5827	14.1425	48.7748	22.882	53.0416	0.978094	1.20219	0.814481	0.621365	0.479565	0.260479	0.179641	0.200599	0.359281	0.242915	0.271255	0.48583	49.207
AFK	1573.11	692.201	134.899	78.5922	0.000107887	2088.73	195.482	48.1799	40.213	20.4884	24.368	28.5477	29.2048	15.7058	17.831	43.4797	22.023	51.7962	1.00953	1.20184	0.845913	0.600799	0.439662	0.255102	0.180272	0.251701	0.312925	0.242009	0.3379	0.420091	46.3107
AFK	1706.06	917.89	139.377	91.6112	0.000104237	2437.93	214.618	49.8708	42.093	22.973	26.9059	31.8421	34.7189	16.5716	21.2841	45.6719	22.6394	58.3477	0.968226	1.1889	0.816239	0.667874	0.532875	0.202667	0.133333	0.194667	0.469333	0.167224	0.244147	0.588629	48.4606
AFK	1954.84	897.21	147.348	87.3966	7.1e-05	2729.14	225.029	53.3272	45.4458	21.3499	25.0957	30.8316	34.5204	18.3084	20.2406	46.9164	23.9423	53.2717	0.945525	1.17545	0.809612	0.606361	0.461155	0.136986	0.241096	0.219178	0.40274	0.279365	0.253968	0.466667	50.9109
AHU3255	949.083	460.315	107.228	62.6274	9.32e-05	1205.15	143.576	40.6998	28.3835	16.441	25.6063	23.4617	22.9742	13.9704	13.3469	35.9761	17.2245	39.1221	1.01408	1.43616	0.701148	0.625278	0.490704	0.443709	0.119205	0.15894	0.278146	0.214286	0.285714	0.5	38.1645
AHU3255	1035.57	467.62	109.741	63.072	7.82e-05	1363.24	155.752	41.9576	30.132	22.2645	33.8898	23.3559	23.6111	14.2943	18.0691	33.6899	17.6583	36.601	0.988061	1.39592	0.704796	0.605852	0.460949	0.299287	0.149644	0.239905	0.311164	0.213559	0.342373	0.444068	38.697
AHU3255	988.617	532.491	106.376	68.9476	7.97e-05	1380.36	158.992	41.4018	29.1711	18.3654	28.0643	25.9871	24.4495	14.5234	16.2455	37.4509	17.5102	36.6045	1.05433	1.42338	0.734763	0.677855	0.547562	0.264317	0.101322	0.176211	0.45815	0.137725	0.239521	0.622754	38.3353
AHU3255	1045.23	530.356	110.952	67.6051	8.1e-05	1399.25	157.79	42.7233	29.8911	18.442	28.2657	25.5142	24.3648	14.5142	16.5708	37.4427	18.2173	42.1979	1.04841	1.43299	0.728118	0.649479	0.522135	0.332481	0.148338	0.138107	0.381074	0.222222	0.206897	0.570881	39.128
AHU3255	1055.61	522.901	110.508	67.3399	8.04e-05	1429.11	160.502	42.2879	30.5362	18.3923	27.6148	25.301	24.4649	14.6053	15.8446	37.6336	18.2419	43.3203	1.04023	1.38748	0.749131	0.642495	0.507514	0.285714	0.146771	0.193738	0.373777	0.205479	0.271233	0.523288	39.1116
AHU3256	1373.05	735.935	126.368	81.9144	7.21e-05	1967.16	194.597	49.5308	34.181	18.335	28.623	30.6768	28.3363	15.7652	19.6485	44.3298	21.0264	56.5033	1.07991	1.45479	0.738281	0.670524	0.546326	0.192708	0.171875	0.161458	0.473958	0.212903	0.2	0.587097	45.9112
AHU3256	1498.95	704.309	132.872	78.6541	6.89e-05	2022.42	193.329	50.7383	36.3547	19.2358	30.4221	28.9392	28.5324	16.3083	20.4446	43.2552	21.7264	47.1371	1.02164	1.39869	0.728433	0.616275	0.476051	0.256757	0.172297	0.236486	0.334459	0.231818	0.318182	0.45	47.4964
AHU3256	1296.62	687.112	125.811	79.7735	9.17e-05	1790.98	185.076	49.9795	31.8255	17.4209	29.9122	30.3033	27.0688	15.4034	19.8166	43.9377	21.028	43.5407	1.12726	1.57391	0.714275	0.661696	0.537193	0.280519	0.106494	0.179221	0.433766	0.148014	0.249097	0.602888	46.0274
AHU3256	1494.84	702	131.521	77.9903	6.23e-05	2062.29	196.695	50.711	36.5079	16.9731	26.0338	28.8202	28.5045	16.0619	17.8843	44.4172	21.7929	52.2563	1.04458	1.39194	0.7477	0.613431	0.477625	0.191667	0.2125	0.20625	0.389583	0.262887	0.255155	0.481959	47.5836
AHU3256	1505.31	663.67	133.186	75.7524	6.66e-05	2001.65	191.816	51.4057	36.0459	20.3134	30.2036	28.2901	27.6736	15.9929	20.5493	42.4974	22.0305	53.4988	1.06286	1.4345	0.739589	0.589463	0.444613	0.252125	0.21813	0.1983	0.331445	0.291667	0.265152	0.443182	47.8445
AHU3259	1014.51	409.954	111.576	57.44	0.000101984	1230.95	143.362	41.8017	29.5462	13.9801	21.3928	21.1226	22.3883	13.8814	11.1291	35.3894	17.9592	38.6525	0.957472	1.4184	0.670413	0.548776	0.40577	0.472028	0.185315	0.157343	0.185315	0.350993	0.298013	0.350993	39.7076
AHU3259	972.322	463.567	109.275	62.8209	0.000100047	1224.59	144.899	41.3488	28.5934	15.0363	24.5117	23.5803	22.9719	13.81	13.6395	36.3789	17.8557	41.2066	1.01758	1.44827	0.699795	0.616608	0.482382	0.455806	0.136915	0.138648	0.268631	0.251592	0.254777	0.493631	38.4955
AHU3259	1009.21	442.509	109.721	60.6369	8.71e-05	1290.1	149.886	42.0612	29.3453	16.7581	26.9486	22.6128	22.7386	13.9866	14.3967	35.3292	17.8353	36.1875	0.993657	1.43671	0.691535	0.587097	0.445737	0.365217	0.17971	0.181159	0.273913	0.283105	0.285388	0.431507	39.2289
AHU3259	994.381	500.6	108.827	65.9937	9.8e-05	1312.07	152.392	41.4408	29.3291	17.3908	26.9891	24.4464	23.956	13.8705	15.186	36.2507	17.4661	43.3068	1.01288	1.4156	0.709697	0.646275	0.517875	0.365385	0.140385	0.15	0.344231	0.221212	0.236364	0.542424	38.5901
AHU3259	1004.56	495.765	108.329	65.7054	9.32e-05	1344.48	155.156	41.7487	29.4168	16.6578	25.323	24.6763	23.7795	14.2447	14.7966	37.2019	17.8156	38.7047	1.02943	1.42217	0.723511	0.643056	0.50776	0.314342	0.131631	0.196464	0.357564	0.191977	0.286533	0.52149	38.6241
AKG	1675.21	751.354	145.857	83.4671	0.000123881	1963.5	179.374	49.8387	41.0839	20.2085	25.9081	30.1362	29.9359	14.0493	20.5413	46.5877	24.5317	49.9279	1.07847	1.2139	0.858806	0.570736	0.40329	0.616314	0.102719	0.120846	0.160121	0.267717	0.314961	0.417323	52.1586
AKG	1862.29	716.964	152.949	80.1782	0.000122176	2212.65	193.839	52.6165	43.3777	20.1354	25.4604	28.9713	30.5759	14.4774	19.4013	47.2732	25.6637	52.2381	1.07407	1.2156	0.878098	0.527977	0.359801	0.511335	0.171285	0.156171	0.161209	0.350515	0.319588	0.329897	53.5281
AKG	1644.54	791.264	146.551	87.8622	0.000126835	1868.76	172.916	49.7328	40.46	18.4629	23.2414	30.8851	31.8169	12.3723	18.7684	48.8111	24.6816	59.3706	1.08952	1.23048	0.866509	0.599038	0.4387	0.716628	0.0772834	0.0725995	0.133489	0.272727	0.256198	0.471074	52.3822
AKG	1697.66	713.369	150.055	82.8175	0.000163759	1918.31	177.164	52.0078	39.7836	14.5403	19.4458	29.0564	29.7902	11.9591	14.9526	49.6868	25.6258	86.0953	1.09766	1.31045	0.812209	0.546942	0.381286	0.690691	0.12012	0.0810811	0.108108	0.38835	0.262136	0.349515	55.0287
AKG	1754.51	835.16	148.834	86.7084	0.000110677	2050.2	181.044	50.9095	42.1309	24.476	27.7493	31.1982	33.0398	16.0298	21.807	46.0858	24.435	55.9545	1.06135	1.21024	0.871814	0.593436	0.437386	0.645946	0.0945946	0.0864865	0.172973	0.267176	0.244275	0.48855	51.6051
AMH	1814.64	923.398	140.862	88.6855	8.45e-05	2610.54	219.517	53.1458	42.3459	30.0516	36.265	32.7139	33.8712	19.8068	27.6896	42.1993	22.9795	51.8005	1.02737	1.2573	0.819678	0.64105	0.50591	0.138075	0.205021	0.16318	0.493724	0.237864	0.18932	0.572816	49.0131
AMH	1617.6	992.714	135.215	95.9873	0.000105397	2389.71	212.087	50.2758	39.6622	25.5118	32.1332	35.0064	34.6781	18.1509	25.4698	45.5918	21.8818	56.2757	1.04619	1.26984	0.823045	0.720974	0.597819	0.222222	0.0869565	0.111111	0.57971	0.111801	0.142857	0.745342	47.5457
AMH	1728.81	815.409	140.149	83.8958	0.0001011	2355.8	206.785	52.2627	40.8422	21.5202	27.8709	30.7374	32.0549	18.5145	20.6762	45.0673	22.9615	45.8619	1.01966	1.28614	0.791748	0.612304	0.46496	0.231076	0.159363	0.23506	0.374502	0.207254	0.305699	0.487047	49.3116
AMH	1677.91	715.433	136.91	77.313	7.62e-05	2279.94	204.126	51.0635	40.6077	25.7892	31.7183	28.36	29.7686	17.0929	21.8372	40.8857	22.588	59.8135	1.00729	1.25833	0.799662	0.571335	0.418346	0.158513	0.244618	0.273973	0.322896	0.290698	0.325581	0.383721	47.6769
AMH	1515.44	647.594	131.964	73.0891	8.85e-05	1997.84	188.364	48.9718	38.1753	17.4008	22.9889	27.1831	28.224	16.4303	15.2941	43.6474	21.9675	50.2404	1.03777	1.2838	0.808585	0.570538	0.423139	0.255079	0.257336	0.158014	0.329571	0.345455	0.212121	0.442424	46.5807
AMP	2845.08	1542.08	184.833	120.618	6.09e-05	4124.54	287.045	71.7066	49.5268	19.9466	29.8579	45.9515	40.1483	20.4383	28.3868	64.4304	31.1372	76.7041	1.21804	1.46022	0.852336	0.67025	0.548516	0.170306	0.174672	0.170306	0.484716	0.210526	0.205263	0.584211	66.5828
AMP	2285.17	1109.76	171.808	104.942	9.13e-05	3127.33	253.469	65.7529	42.8626	14.0656	23.1044	39.1937	33.6222	14.5342	19.3539	61.612	30.265	61.4625	1.27894	1.5427	0.831793	0.611919	0.473531	0.241135	0.22695	0.184397	0.347518	0.299065	0.242991	0.457944	64.1206
AMP	2342	1031.96	172.398	97.2005	7.28e-05	3142.01	249.736	66.9123	43.4853	12.4031	19.349	37.3347	32.8262	16.3664	14.442	62.2424	30.1453	61.8285	1.2866	1.54808	0.83517	0.580985	0.447872	0.224771	0.275229	0.174312	0.325688	0.35503	0.224852	0.420118	64.0976
AMP	2014.63	1000.54	164.685	100.297	0.00011583	2620.46	227.115	63.1068	39.139	9.399	17.6144	38.1493	31.5102	13.313	13.6357	64.3163	30.4397	73.8705	1.3474	1.61346	0.810012	0.603671	0.469756	0.394495	0.201835	0.12844	0.275229	0.333333	0.212121	0.454545	64.1464
AMP	2317.65	1315.29	168.785	112.924	7.38e-05	3312.85	256.222	64.5769	44.5037	18.5339	28.2411	43.4275	36.2573	17.9884	25.3133	60.851	28.7904	79.0467	1.29016	1.45943	0.890783	0.685364	0.564911	0.243363	0.190265	0.115044	0.451327	0.251462	0.152047	0.596491	61.5004
ANI	1557.57	915.789	132.312	94.0956	8.48e-05	2372.35	218.322	48.5778	39.3076	23.3342	30.1929	33.5701	33.0694	15.0052	23.5608	46.6677	22.1298	70.2499	1.04332	1.23957	0.846186	0.714299	0.580886	0.110294	0.0735294	0.264706	0.551471	0.0826446	0.297521	0.619835	46.3236
ANI	1845.09	1001.66	141.565	94.804	5.63e-05	2807.46	235.043	53.5962	42.7507	19.6178	26.8293	34.0119	34.7656	17.8217	21.9874	50.6471	23.9687	54.1113	1.00153	1.2559	0.799972	0.673795	0.544212	0.0392157	0.184314	0.215686	0.560784	0.191837	0.22449	0.583673	50.7209
ANI	1906.4	1073.21	144.986	99.1469	7.37e-05	2928.02	241.813	55.1069	42.7496	21.3432	29.1566	35.6652	35.9643	17.9285	24.1897	50.9425	24.4075	59.2805	1.03001	1.29435	0.802617	0.685983	0.558647	0.0480769	0.149038	0.221154	0.581731	0.156566	0.232323	0.611111	51.9532
ANI	1676.42	843.571	134.256	85.7293	6.86e-05	2477.1	217.976	51.3477	40.3919	17.5543	23.3238	31.5771	31.5456	17.73	17.528	49.1173	22.971	54.9428	1.03041	1.27538	0.810793	0.640961	0.502239	0.0508475	0.186441	0.284746	0.477966	0.196429	0.3	0.503571	48.9443
ANI	1802.09	962.004	139.792	92.1784	5.52e-05	2690.64	227.28	52.224	42.7672	20.5596	25.5569	33.0152	34.3332	18.1439	20.5898	48.6938	23.2227	57.3566	0.985936	1.22267	0.811234	0.668041	0.53557	0.0763636	0.196364	0.218182	0.509091	0.212598	0.23622	0.551181	49.4763
AQG	1913.63	1008.09	149.491	97.3687	7.94e-05	2766.31	233.938	56.8815	41.4671	11.602	21.7701	36.6939	32.9803	16.6181	17.8355	57.4268	26.1651	52.4459	1.15166	1.3812	0.843682	0.659685	0.52351	0.154167	0.154167	0.220833	0.470833	0.182266	0.261084	0.55665	55.1597
AQG	1984.33	914.209	152.054	90.5447	5.55e-05	2786.88	233.791	58.2695	42.2225	11.0082	18.1118	33.4025	32.537	16.6257	14.3495	56.0409	26.5491	55.0335	1.07883	1.3833	0.786688	0.6074	0.465569	0.122137	0.21883	0.287532	0.371501	0.249275	0.327536	0.423188	55.8293
AQG	2132.17	1086.63	155.415	99.3486	5.67e-05	3161.4	251.934	59.5617	44.4255	17.068	26.0149	36.6565	34.7301	17.6545	22.7248	54.9568	26.7102	60.6253	1.09088	1.3464	0.815112	0.641101	0.504297	0.0528169	0.228873	0.221831	0.496479	0.241636	0.234201	0.524164	56.5231
AQG	1755.61	858.687	144.241	87.4475	7.61e-05	2445.93	216.607	55.4373	39.0734	10.149	16.1592	32.728	31.0628	15.9537	11.8668	54.6361	25.1386	55.2085	1.11785	1.42523	0.788272	0.622232	0.491384	0.196078	0.212418	0.189542	0.401961	0.264228	0.235772	0.5	53.7473
AQG	2030.1	935.239	153.311	90.7719	5.81e-05	2844.15	234.507	58.4572	43.123	11.9467	18.6451	33.0167	33.237	16.9836	14.6599	54.9283	26.0399	51.7149	1.04883	1.35824	0.777672	0.60466	0.463822	0.129577	0.256338	0.208451	0.405634	0.294498	0.239482	0.466019	56.332
ATCC15239	988.918	549.139	105.355	69.9654	8.97e-05	1389.26	158.243	38.953	30.9805	24.9452	31.8044	25.7284	25.2336	14.412	18.9019	34.6906	16.9093	39.5427	1.02058	1.26118	0.808877	0.68873	0.551804	0.270968	0.0903226	0.180645	0.458065	0.123894	0.247788	0.628319	36.7313
ATCC15239	955.681	496.297	103.297	65.3164	8.38e-05	1311.18	151.98	38.1485	30.5949	22.4928	28.7259	23.9823	23.9931	14.2976	16.8623	34.6213	16.975	51.6779	0.987919	1.25099	0.79107	0.64972	0.505078	0.283688	0.141844	0.198582	0.375887	0.19802	0.277228	0.524752	36.5119
ATCC15239	961.048	513.359	104.234	67.6705	8.57e-05	1332.18	155.013	39.1576	29.9648	22.2401	30.236	25.267	23.9093	13.8978	17.7722	35.303	16.9549	37.6671	1.04442	1.31362	0.799991	0.673569	0.531221	0.277056	0.0952381	0.19697	0.430736	0.131737	0.272455	0.595808	36.7945
ATCC15239	1014.43	551.544	105.162	70.1447	7.86e-05	1474.61	165.784	39.1957	31.6098	21.1462	27.8869	25.6844	25.2793	14.2095	17.2178	36.8635	17.3715	43.8809	1.01269	1.24315	0.814754	0.680361	0.539038	0.165644	0.0981595	0.245399	0.490798	0.117647	0.294118	0.588235	37.4022
ATCC15239	974.058	507.214	104.898	67.2265	8.28e-05	1349.57	156.522	39.2951	30.2743	19.6823	26.8156	24.7254	23.997	13.7539	15.7916	36.0685	17.0096	39.3797	1.02125	1.30293	0.78374	0.661985	0.516204	0.259657	0.113734	0.212446	0.414163	0.153623	0.286957	0.55942	37.5592
ATCC16321	1062.96	503.221	109.743	64.8089	0.000104648	1397.14	154.556	40.6876	31.4342	17.919	24.2475	23.7809	24.4882	14.7787	14.4094	36.9297	18.175	44.0038	0.970236	1.30453	0.747521	0.613304	0.47191	0.335907	0.177606	0.166023	0.320463	0.267442	0.25	0.482558	38.9926
ATCC16321	1104.93	494.548	111.329	64.2605	7.62e-05	1480.91	162.119	41.8255	32.3447	20.4082	28.4452	23.7503	24.5781	15.0986	16.6467	35.9167	18.2104	42.1361	0.974838	1.29467	0.751683	0.603188	0.45674	0.239748	0.200315	0.22082	0.339117	0.263485	0.290456	0.446058	38.9792
ATCC16321	1031.85	480.436	110.085	63.4948	8.57e-05	1325.33	150.522	41.0578	30.6276	18.4349	26.6066	23.3421	24.1799	14.6617	14.9408	35.1692	17.4251	38.9227	0.97297	1.34402	0.720058	0.621322	0.483279	0.389155	0.1563	0.14992	0.304625	0.255875	0.245431	0.498695	38.2008
ATCC16321	1014.46	511.827	108.276	66.5446	8.27e-05	1359.26	154.828	40.7526	30.429	19.9053	29.4093	24.3921	24.6782	14.5274	16.813	35.4822	17.3873	39.7375	0.987675	1.34137	0.735733	0.64691	0.507128	0.32634	0.114219	0.200466	0.358974	0.16955	0.297578	0.532872	38.1659
ATCC16321	1051.94	502.591	108.837	65.4785	7.87e-05	1426.4	159.515	40.8799	31.4638	20.5767	28.7403	23.8129	24.7672	14.4705	16.4885	35.2523	17.6193	42.4102	0.966736	1.30189	0.742514	0.627628	0.483422	0.254958	0.161473	0.223796	0.359773	0.21673	0.30038	0.48289	38.4637
ATCC22023	1225.44	673.06	124.396	80.6662	9.95e-05	1691.64	181.99	50.0079	30.129	10.1272	18.4846	30.904	25.6145	14.0824	12.2316	49.1439	22.0321	44.6807	1.19267	1.66237	0.711014	0.662035	0.538619	0.307339	0.110092	0.169725	0.412844	0.15894	0.245033	0.596026	47.8783
ATCC22023	1296.72	671.731	126.327	79.1683	8.43e-05	1823.26	190.379	51.4647	31.1546	12.2979	21.9691	30.4764	25.9567	14.7446	14.9879	47.3598	21.8274	51.0263	1.16686	1.65708	0.70215	0.647923	0.522551	0.216146	0.171875	0.158854	0.453125	0.219269	0.202658	0.578073	47.7827
ATCC22023	1376.66	756.093	128.163	85.5502	8.41e-05	2041.2	205.574	51.9012	32.7134	16.1842	27.6321	33.0356	27.5665	14.8083	20.1503	48.5055	22.4849	47.2771	1.20467	1.59473	0.757071	0.680227	0.5536	0.121094	0.15625	0.191406	0.53125	0.177778	0.217778	0.604444	47.8528
ATCC22023	1307.61	732.709	126.787	83.6922	9.27e-05	1868.03	192.81	51.1949	31.4853	14.5238	24.4104	32.0691	27.007	14.8674	17.6747	47.4986	21.6283	47.4552	1.19371	1.63045	0.735068	0.682612	0.562244	0.235142	0.126615	0.157623	0.48062	0.165541	0.206081	0.628378	47.3329
ATCC22023	1306.35	587.557	127.581	72.2124	8.44e-05	1731.15	181.664	51.2011	31.4147	14.6978	25.665	27.5777	25.2223	14.5421	16.2409	43.8912	21.8785	43.729	1.1299	1.63423	0.692189	0.587772	0.451823	0.277014	0.18664	0.223969	0.312377	0.258152	0.309783	0.432065	47.5834
ATCC26387	1411.8	577.919	130.1	68.7403	7.99e-05	1807.12	178.927	50.2444	34.6766	16.4655	25.5012	25.4981	26.4364	16.2249	15.6184	41.3628	21.3008	40.7664	0.992784	1.45214	0.680023	0.556458	0.41813	0.315961	0.2443	0.198697	0.241042	0.357143	0.290476	0.352381	46.6594
ATCC26387	1287.93	632.451	123.522	75.2019	9.67e-05	1777.66	183.793	49.2745	32.1612	18.5849	30.6515	28.5124	26.1583	15.6075	19.8809	41.4333	20.628	42.0964	1.06865	1.5376	0.697449	0.634569	0.505257	0.225664	0.150442	0.243363	0.380531	0.194286	0.314286	0.491429	45.0276
ATCC26387	1254.22	632.744	122.91	75.3753	9.87e-05	1737.21	182.385	49.434	31.3245	16.4866	28.8535	28.3611	26.4838	15.4641	17.4045	41.9067	20.2934	43.7288	1.08334	1.58266	0.680978	0.640696	0.51687	0.236686	0.162722	0.186391	0.414201	0.213178	0.244186	0.542636	45.488
ATCC26387	1262.23	631.314	123.487	75.3898	0.000103884	1705.49	178.315	49.0814	31.7066	16.403	26.5955	28.5839	26.3447	15.9443	16.6966	42.88	20.482	41.6045	1.08346	1.55279	0.692193	0.642408	0.513135	0.297872	0.111702	0.212766	0.37766	0.159091	0.30303	0.537879	45.1132
ATCC26387	1322.2	626.058	125.063	73.9257	8.98e-05	1803.06	183.853	49.6094	32.9359	17.0094	28.9968	27.8349	26.4634	15.854	18.261	42.0232	20.8975	42.1422	1.05407	1.51229	0.691423	0.613719	0.480715	0.23192	0.179551	0.221945	0.366584	0.233766	0.288961	0.477273	45.941
ATCC28955	1621.51	666.771	146.456	78.3129	9.32e-05	2066.02	200.375	59.0524	33.876	13.9089	26.9029	30.2291	25.9218	14.856	18.4644	49.2721	25.0779	47.3371	1.20644	1.75298	0.68364	0.562185	0.425277	0.333333	0.2	0.2	0.266667	0.3	0.3	0.4	54.8017
ATCC28955	1676.04	780.529	146.516	85.8859	8.8e-05	2253.16	211.969	58.9001	35.1062	14.4376	26.9352	32.9041	27.7175	15.165	19.971	51.8997	25.3667	50.0953	1.19485	1.68578	0.710961	0.605567	0.468346	0.260606	0.190909	0.215152	0.333333	0.258197	0.290984	0.45082	55.2363
ATCC28955	1604.97	745.15	146.094	85.8462	0.000101886	2143.6	209.991	59.695	33.2635	12.5521	25.4709	33.734	26.558	14.5207	19.0696	53.5559	25.6943	48.2967	1.29864	1.80228	0.71542	0.613527	0.477681	0.277154	0.161049	0.217228	0.344569	0.222798	0.300518	0.476684	55.0559
ATCC28955	1557.9	765.613	143.692	86.7714	9.58e-05	2071.28	203.596	58.322	32.795	12.904	24.9777	34.0376	26.5451	14.5079	19.2479	53.2884	25.237	50.7401	1.27994	1.78489	0.712869	0.633139	0.505221	0.329457	0.151163	0.174419	0.344961	0.225434	0.260116	0.514451	54.0957
ATCC28955	1519.5	775.609	140.259	88.2296	0.000108602	2139.41	212.784	58.1218	32.1606	13.436	26.2599	34.8023	26.7423	14.4832	20.4419	53.3867	25.1277	48.8939	1.32114	1.81704	0.724739	0.642658	0.514346	0.200743	0.144981	0.215613	0.438662	0.181395	0.269767	0.548837	53.9898
ATCC9226	1061.33	475.28	110.886	63.0554	8.35e-05	1382.84	155.337	41.8255	30.9451	20.7615	29.2095	23.308	23.7871	14.5019	16.3648	34.6853	17.8743	38.1014	0.977737	1.35893	0.725841	0.598299	0.451803	0.323529	0.163866	0.222689	0.289916	0.242236	0.329193	0.428571	39.0535
ATCC9226	1057.86	522.535	108.556	66.1003	8.68e-05	1442.32	159.058	40.6136	31.8784	22.1225	28.7293	24.387	25.1153	15.4603	17.3569	34.9241	17.4398	43.2232	0.973697	1.28043	0.764542	0.636049	0.494251	0.264249	0.160622	0.202073	0.373057	0.21831	0.274648	0.507042	37.8314
ATCC9226	1012.2	532.091	108.659	68.4569	9.72e-05	1374.27	157.038	41.4377	29.7428	18.1477	27.4222	25.8719	24.3348	14.2551	15.8954	38.0379	18.0066	36.8996	1.07264	1.39901	0.769846	0.666184	0.537252	0.319527	0.130178	0.130178	0.420118	0.191304	0.191304	0.617391	38.3544
ATCC9226	1159.63	564.893	113.039	68.6103	6.64e-05	1606.74	169.398	42.5008	33.4922	20.0447	27.2051	25.185	25.9354	15.8283	16.7358	37.2101	18.5727	42.2207	0.959087	1.27183	0.754131	0.629454	0.49045	0.208494	0.212355	0.181467	0.397683	0.268293	0.229268	0.502439	39.8519
ATCC9226	1047.29	548.561	107.344	68.7438	7.38e-05	1495.38	165.568	40.9919	31.3297	20.2745	28.5456	25.3743	25.2567	15.1999	17.4021	36.3936	17.7047	50.8255	0.989211	1.31161	0.754973	0.661585	0.529102	0.18315	0.161172	0.18315	0.472527	0.197309	0.224215	0.578475	38.1235
ATCC9256	993.689	533.528	105.981	69.5623	9.25e-05	1390	159.538	39.8553	30.3429	22.5469	31.361	26.0833	24.3037	13.8345	19.1879	36.4639	17.6631	39.003	1.06527	1.31914	0.809348	0.67317	0.530048	0.257194	0.106115	0.201439	0.435252	0.142857	0.271186	0.585956	37.8372
ATCC9256	982.124	517.946	106.509	67.861	9.17e-05	1339.01	155.027	39.8527	30.0434	22.5235	31.2318	25.5649	24.0816	13.9952	18.7969	35.9439	17.5577	47.3138	1.06319	1.33086	0.805205	0.661639	0.520155	0.310954	0.118375	0.167845	0.402827	0.171795	0.24359	0.584615	37.5369
ATCC9256	1042.93	541.26	109.108	69.7999	8.68e-05	1446.99	163.123	41.0666	31.0006	21.2218	29.4727	26.2819	24.3586	14.0073	18.5224	37.828	18.1769	45.8018	1.07404	1.33132	0.812539	0.657992	0.513698	0.253472	0.118056	0.194444	0.434028	0.15814	0.260465	0.581395	38.9684
ATCC9256	921.218	505.009	103.199	68.086	0.000104359	1288.81	154.612	39.0271	28.755	19.4323	28.9939	25.7909	23.3016	13.0077	17.2586	37.1073	17.4949	44.1039	1.09526	1.36247	0.804442	0.681733	0.545007	0.272109	0.0997732	0.179138	0.44898	0.137072	0.246106	0.616822	36.8197
ATCC9256	959.898	480.762	106.637	65.8183	9.44e-05	1289.41	153.498	41.1519	28.4793	17.6252	27.7723	24.993	22.71	13.1999	15.9553	37.3082	17.8941	37.2885	1.09774	1.45198	0.758735	0.64203	0.49979	0.314607	0.120531	0.207354	0.357508	0.175857	0.302534	0.52161	38.8128
ATCC9550	1347.41	644.061	127.479	76.0634	8.42e-05	1819.72	185.227	49.2929	33.5616	15.7309	25.5222	28.2358	26.97	14.3952	16.2922	44.1896	21.3362	46.4542	1.07852	1.47306	0.731737	0.62099	0.486863	0.266667	0.188889	0.194444	0.35	0.257576	0.265152	0.477273	46.799
ATCC9550	1459.54	695.752	128.841	78.1241	6.92e-05	2076.53	200.424	50.3917	35.5478	17.368	26.8589	29.1704	27.8897	15.5907	18.4714	45.2165	22.1467	46.364	1.07125	1.41853	0.754833	0.611621	0.473796	0.113208	0.238994	0.207547	0.440252	0.269504	0.234043	0.496454	47.8466
ATCC9550	1203.14	744.264	119.732	84.8042	9.79e-05	1756.56	184.709	47.1997	31.0763	16.2353	26.8117	32.346	27.5687	14.8067	19.3386	46.434	20.7208	53.8153	1.16308	1.51934	0.75542	0.715855	0.603387	0.25641	0.0854701	0.153846	0.504274	0.114943	0.206897	0.678161	45.1627
ATCC9550	1426.64	718.899	129.193	80.9101	7.05e-05	2010.51	196.996	49.6568	35.2537	17.6251	27.6465	30.4544	28.0285	15.2395	19.7306	45.9881	22.2333	51.3839	1.10511	1.41058	0.782709	0.640105	0.505014	0.187831	0.171958	0.21164	0.428571	0.211726	0.260586	0.527687	46.8498
ATCC9550	1241.62	679.832	121.75	79.4394	8.3e-05	1759.4	184.197	47.8403	31.9005	15.7208	26.4168	29.9943	26.8782	14.5792	17.3978	44.7419	20.688	42.5083	1.11734	1.5027	0.743663	0.673332	0.548303	0.238372	0.125	0.186047	0.450581	0.164122	0.244275	0.591603	44.9551
ATCC9950	1349.99	603.802	128.038	71.9748	9.1e-05	1754.23	178.03	50.0915	33.149	14.9524	24.9757	27.2656	26.1527	15.7863	15.8609	42.9159	21.3106	43.7786	1.06413	1.51606	0.697343	0.59419	0.457334	0.330508	0.169492	0.206215	0.293785	0.253165	0.308017	0.438819	46.3376
ATCC9950	1349.06	600.29	128.987	71.7017	8.93e-05	1712.35	173.973	49.848	33.3105	14.143	22.7498	26.7312	26.6291	15.757	14.1663	42.9192	21.0092	47.9205	1.03915	1.50074	0.69029	0.591908	0.457628	0.394813	0.15562	0.18732	0.262248	0.257143	0.309524	0.433333	46.8205
ATCC9950	1395.27	650.523	129.323	75.8371	8.96e-05	1862.78	185.686	50.8128	33.8503	17.5552	29.0289	28.3592	27.016	15.8949	18.654	42.6177	21.2308	42.882	1.05918	1.50936	0.697791	0.612833	0.476105	0.28133	0.148338	0.237852	0.332481	0.206406	0.330961	0.462633	47.2354
ATCC9950	1373.14	679.227	129.428	77.8941	9.2e-05	1825.95	183.259	50.6702	33.3224	16.6615	26.9	29.2708	27.3567	15.7047	17.7765	43.8478	21.0325	46.9181	1.09704	1.5277	0.712575	0.640577	0.512852	0.333333	0.151042	0.145833	0.369792	0.226562	0.21875	0.554688	46.755
ATCC9950	1341.46	749.734	127.488	82.7683	8.75e-05	1821.78	182.248	49.7685	33.2086	13.8735	22.5261	31.3145	28.1728	16.4377	15.7849	47.0502	21.0999	46.4148	1.09921	1.50272	0.727416	0.688879	0.569546	0.359338	0.0992908	0.177305	0.364066	0.154982	0.276753	0.568266	46.1584
BAK	974.951	610.218	101.705	74.9846	7.97e-05	1502.64	168.736	36.1911	32.8044	34.5215	40.5751	26.5137	27.7818	13.8842	25.4584	32.2918	16.6516	41.2861	0.956149	1.10478	0.869139	0.745553	0.61644	0.135246	0.0942623	0.131148	0.639344	0.109005	0.151659	0.739336	34.3497
BAK	741.331	505.33	88.343	67.8417	0.000134171	1141.47	144.034	32.7436	27.6719	24.2417	32.9925	25.0058	24.7767	14.2968	18.5598	33.1084	14.4941	35.9383	1.00893	1.18708	0.855376	0.78569	0.666063	0.208163	0.0244898	0.0653061	0.702041	0.0309278	0.0824742	0.886598	30.7841
BAK	950.849	650.237	98.0567	76.4619	9.92e-05	1533.61	168.834	36.3617	32.0497	26.02	32.9908	27.3772	28.698	15.8784	20.9125	36.096	15.9017	40.1224	0.957505	1.13716	0.848138	0.790105	0.6779	0.103774	0.0330189	0.117925	0.745283	0.0368421	0.131579	0.831579	34.3695
BAK	991.611	653.731	101.225	77.5892	8.15e-05	1589.57	174.539	36.8262	32.7502	30.4645	37.459	27.485	28.5897	14.6104	23.4858	34.5307	16.6167	42.5127	0.960453	1.12655	0.855526	0.77361	0.652302	0.0853081	0.0616114	0.123223	0.729858	0.0673575	0.134715	0.797927	34.7859
BAK	925.808	568.898	98.6014	71.9906	8.76e-05	1434.53	165.281	35.6924	31.629	33.4321	41.7445	25.5318	26.6994	13.5692	24.649	31.2106	16.2219	38.9333	0.961531	1.13078	0.85629	0.738494	0.610999	0.105769	0.100962	0.149038	0.644231	0.112903	0.166667	0.72043	33.6021
BAL	1667.15	831.093	139.134	84.2765	8.93e-05	2188.91	193.704	49.3782	41.2224	27.6503	32.9857	30.284	33.1599	17.7761	24.8582	42.418	22.8061	49.1945	0.979857	1.20026	0.808415	0.611342	0.466309	0.372197	0.147982	0.192825	0.286996	0.235714	0.307143	0.457143	48.4147
BAL	1694.37	768.037	140.815	82.7743	7.72e-05	2242.64	201.758	49.9736	41.5956	29.0748	33.4597	28.4552	31.946	15.4404	23.5472	39.3475	22.5096	51.0447	0.939013	1.20269	0.774869	0.602425	0.452789	0.286136	0.212389	0.19469	0.306785	0.297521	0.272727	0.429752	48.1488
BAL	1748.52	882.521	140.585	88.2476	7.19e-05	2510.43	218.969	53.1121	40.6813	24.4885	33.3825	32.1591	32.6516	17.0336	24.8383	44.8016	23.3253	53.4781	1.04094	1.30944	0.797213	0.636366	0.498602	0.136667	0.2	0.23	0.433333	0.23166	0.266409	0.501931	49.6596
BAL	1582.49	698.072	135.847	77.8561	0.000110066	2079.23	193.149	48.8868	39.7454	27.9108	33.6131	27.8093	30.1249	15.8864	22.6185	39.2299	21.7515	46.662	0.98396	1.23405	0.794528	0.591232	0.439962	0.28841	0.204852	0.204852	0.301887	0.287879	0.287879	0.424242	46.3134
BAL	1578.77	620.823	136.466	73.3547	8.86e-05	1998.33	187.833	48.7348	39.7314	19.5238	23.5034	25.5445	29.1006	14.9116	15.6373	42.3303	22.2192	46.0345	0.931695	1.22861	0.75452	0.550104	0.387367	0.32419	0.244389	0.214464	0.216958	0.361624	0.317343	0.321033	47.7543
BAN	1388.97	806.732	129.49	88.4488	0.000128909	1870.66	184.093	44.0327	37.9233	24.8578	28.3203	30.2672	33.6397	12.6231	20.7433	42.9853	21.7227	49.9106	0.980621	1.16434	0.840176	0.666371	0.527959	0.402913	0.101942	0.15534	0.339806	0.170732	0.260163	0.569106	44.7125
BAN	1828.66	781.266	142.55	80.9306	7.62e-05	2508.82	215.221	51.905	43.5886	23.5623	27.8277	28.5073	32.6507	17.5076	20.4446	43.5011	22.9479	59.2532	0.933244	1.19279	0.785171	0.580001	0.429024	0.129412	0.266667	0.266667	0.337255	0.306306	0.306306	0.387387	49.253
BAN	1697.12	794.703	138.873	82.2256	7.55e-05	2297.2	202.966	50.2323	41.8588	17.4948	20.714	29.5498	32.1621	17.1148	15.5617	47.528	22.7472	52.2613	0.991346	1.20095	0.828461	0.614029	0.472808	0.244898	0.196429	0.204082	0.354592	0.260135	0.27027	0.469595	48.0605
BAN	1607.53	765.659	134.658	82.6017	8.18e-05	2270.12	208.336	48.7039	40.708	19.3586	23.2317	29.2433	31.3697	15.5956	17.2214	45.8487	22.4287	56.4144	0.978435	1.19854	0.818646	0.623006	0.478301	0.134615	0.211538	0.25	0.403846	0.244444	0.288889	0.466667	46.7143
BAN	1625.99	845.155	134.66	86.197	7.8e-05	2326.02	208.171	49.2834	40.8456	18.8711	23.1142	31.194	32.4343	17.2548	17.4209	47.5345	22.2209	67.7329	1.0102	1.2077	0.838463	0.655421	0.52035	0.171717	0.161616	0.209596	0.457071	0.195122	0.253049	0.551829	46.9324
BAQ	1912.91	1097.99	146.991	99.1943	7.94e-05	2843.41	233.188	55.3539	42.6406	23.6306	31.7128	36.0074	36.7707	18.2809	25.7984	49.8052	24.2581	55.1959	1.05575	1.30102	0.809909	0.684787	0.569845	0.152542	0.165254	0.144068	0.538136	0.195	0.17	0.635	52.3545
BAQ	1286.69	644.17	127.39	79.7578	0.00017088	1671.68	176.745	46.4668	33.5493	22.9137	33.6897	28.8123	27.6196	11.9376	22.1687	41.463	21.4869	65.0487	1.08511	1.38773	0.770699	0.622648	0.473878	0.402344	0.144531	0.179688	0.273438	0.24183	0.300654	0.457516	45.6515
BAQ	1614.35	880.689	137.468	90.5276	8.4e-05	2312.04	211.274	51.1106	38.8292	23.5085	32.2504	32.9686	32.0487	15.1851	24.7511	46.0876	22.9714	52.0701	1.07402	1.31854	0.816434	0.666702	0.535421	0.207792	0.160173	0.186147	0.445887	0.202186	0.234973	0.562842	48.5578
BAQ	1583.75	733.396	136.34	79.4764	9.57e-05	2134.43	198.122	52.1093	37.4906	18.8578	27.8218	30.0214	29.1962	16.5659	19.8535	46.2994	22.999	62.9933	1.10498	1.39311	0.795518	0.597232	0.457237	0.249135	0.207612	0.204152	0.3391	0.276498	0.271889	0.451613	49.5454
BAQ	1862.43	910.398	145.129	89.5692	7.68e-05	2675.02	227.32	55.7766	41.3757	22.4787	30.6931	32.6524	32.9302	17.6986	23.5971	47.6666	24.1394	51.7398	1.02576	1.35415	0.762084	0.623835	0.4844	0.107438	0.22314	0.219008	0.450413	0.25	0.24537	0.50463	52.333
BBI	1547.76	848.007	133.193	86.2452	9.59e-05	2109.32	192.063	46.2588	40.8549	34.3144	37.543	29.9578	34.6697	16.8513	28.1836	36.908	21.4553	53.5868	0.95028	1.1354	0.840473	0.654747	0.519737	0.337778	0.142222	0.115556	0.404444	0.214765	0.174497	0.610738	45.2401
BBI	1446.41	773.814	127.721	83.819	9.52e-05	2039.02	193.929	44.7954	39.3307	30.2362	33.0523	29.2646	31.986	15.3316	23.9403	39.1887	20.9653	60.3914	0.958558	1.14124	0.840094	0.655098	0.509928	0.234177	0.148734	0.170886	0.446203	0.194215	0.22314	0.582645	44.203
BBI	1647.28	776.678	133.474	80.5618	7.49e-05	2302.74	203.651	48.0196	42.2115	28.9699	31.658	28.6309	32.6185	18.158	22.2327	39.5787	21.6489	53.2686	0.944733	1.14073	0.832849	0.615828	0.470897	0.156069	0.199422	0.210983	0.433526	0.236301	0.25	0.513699	45.9972
BBI	1575.47	707.387	132.972	77.0315	7.56e-05	2115.26	193.719	46.6379	41.5121	26.68	28.8118	26.9776	31.014	16.4922	20.304	39.3233	21.5723	48.3174	0.92393	1.12439	0.824158	0.591604	0.442513	0.236923	0.24	0.156923	0.366154	0.314516	0.205645	0.479839	45.269
BBI	1593.25	716.137	133.322	77.1947	8.25e-05	2144.43	194.724	47.4203	41.2895	32.4235	35.1249	27.5622	30.6061	17.4814	25.0114	37.2088	21.7657	50.4052	0.941351	1.14923	0.819739	0.586898	0.436296	0.230352	0.224932	0.205962	0.338753	0.292254	0.267606	0.440141	45.2374
BBP	1856.3	984.202	144.84	94.2943	9.57e-05	2686.03	226.541	52.434	43.8544	20.9634	27.7378	32.943	36.2197	17.7644	22.2914	49.1118	23.5131	53.1637	0.961539	1.19779	0.8027	0.662524	0.526318	0.156951	0.156951	0.197309	0.488789	0.18617	0.234043	0.579787	50.5836
BBP	1831.37	956.981	142.849	91.7384	7.98e-05	2605.72	219.22	51.6545	43.8464	17.3291	21.3075	32.4047	35.2488	18.3725	17.5194	50.4699	23.5404	68.5528	0.967389	1.18026	0.824371	0.65513	0.51619	0.19084	0.156489	0.206107	0.446565	0.193396	0.254717	0.551887	50.013
BBP	1809.36	853.424	145.64	88.5226	7.73e-05	2468.53	216.055	51.0751	43.667	15.518	19.1913	29.8722	33.9789	15.0222	15.4099	48.9544	23.5319	66.0859	0.930106	1.1701	0.796018	0.620862	0.470641	0.227621	0.196931	0.225064	0.350384	0.254967	0.291391	0.453642	50.5113
BBP	1932.19	930.814	146.88	90.5614	7.37e-05	2740.98	227.75	52.7439	45.3762	21.1179	25.9266	31.3457	35.149	17.9324	20.8031	47.5893	23.7187	56.6228	0.92981	1.16265	0.801211	0.627461	0.482843	0.131098	0.210366	0.253049	0.405488	0.242105	0.291228	0.466667	50.9156
BBP	1722.07	834.603	139.339	85.5606	8.49e-05	2394.05	210.459	50.3977	42.2001	18.1379	22.3259	30.3193	33.175	16.821	17.532	47.7631	23.0523	60.5806	0.976183	1.19493	0.814827	0.624661	0.47959	0.194853	0.165441	0.235294	0.404412	0.205479	0.292237	0.502283	49.0737
BBS	2024.4	978.574	148.097	90.1755	6.51e-05	2873.65	228.631	54.2373	46.363	29.8881	32.8055	31.983	35.9453	20.649	25.8786	43.3782	23.9994	54.8736	0.928393	1.17155	0.79681	0.62247	0.483286	0.132159	0.242291	0.211454	0.414097	0.279188	0.243655	0.477157	50.7334
BBS	1590.06	867.976	136.909	87.7551	8.01e-05	2135.79	193.831	47.7663	40.9271	17.1293	20.2082	30.7711	33.624	16.1289	16.1737	47.9146	22.2231	51.9176	0.972693	1.16853	0.829614	0.668199	0.543976	0.371257	0.170659	0.0718563	0.386228	0.271429	0.114286	0.614286	46.3542
BBS	1571.2	943.876	133.358	93.4958	9.72e-05	2303.64	208.039	48.6797	39.9641	23.6745	27.6537	33.3264	34.3908	17.2776	21.2783	46.1931	21.4893	76.929	1.00101	1.22055	0.81801	0.722048	0.600753	0.224	0.088	0.148	0.54	0.113402	0.190722	0.695876	46.2414
BBS	1411.96	799.829	127.611	82.7033	0.000121178	1930.96	183.184	46.6014	37.4186	16.8109	21.1061	30.4803	32.256	17.7236	15.2301	46.4509	20.5269	49.8677	1.05466	1.25098	0.846564	0.680231	0.560125	0.351111	0.124444	0.0977778	0.426667	0.191781	0.150685	0.657534	44.5272
BBS	1390.32	737.527	128.517	82.0582	0.00010256	1871.76	183.87	45.611	37.5674	17.3511	21.9153	28.8582	30.9216	14.4592	15.6825	44.9862	20.82	51.0541	0.995408	1.21626	0.817494	0.660945	0.52577	0.347222	0.145833	0.125	0.381944	0.223404	0.191489	0.585106	44.3055
BEB	1875.56	985.115	142.541	92.9497	8.8e-05	2785.22	230.812	52.6299	44.1784	29.042	33.046	32.5099	36.3354	18.7217	26.3971	42.8835	23.2541	65.5372	0.936019	1.19301	0.787115	0.656042	0.520523	0.0765957	0.174468	0.234043	0.514894	0.18894	0.253456	0.557604	49.0215
BEB	1546.14	700.288	130.79	76.2586	8.13e-05	2116.66	194.976	48.0484	39.7568	19.2664	23.3864	27.0104	30.1473	17.0704	16.6608	42.2336	21.4601	53.314	0.926428	1.21002	0.766002	0.591694	0.440429	0.185315	0.227273	0.255245	0.332168	0.27897	0.313305	0.407725	45.9386
BEB	1453.52	708.14	128.064	78.4324	0.00010663	2013.01	192.149	46.7827	38.4147	19.7661	22.6759	27.649	30.5007	16.1589	15.8007	42.6982	20.7447	71.904	0.933448	1.21948	0.766223	0.631132	0.488886	0.209913	0.174927	0.230321	0.38484	0.221402	0.291513	0.487085	44.7861
BEB	1512.94	642.274	134.244	76.7838	0.000101055	1998.08	194.242	47.1375	39.4864	16.596	20.1604	25.3392	30.015	12.8328	13.5581	42.9252	21.5483	47.8544	0.885613	1.19443	0.744085	0.584774	0.428116	0.244656	0.261283	0.182898	0.311164	0.345912	0.242138	0.41195	46.3582
BEB	1755.57	864.768	138.817	85.8143	8.44e-05	2483.24	213.174	51.0961	42.6329	25.5684	29.8001	30.1201	33.3285	18.5814	22.1061	42.4942	22.2715	54.2927	0.912829	1.19935	0.760504	0.633629	0.493594	0.158537	0.213415	0.216463	0.411585	0.253623	0.257246	0.48913	48.1123
BGD	1913.33	1140.59	152.658	109.02	0.000137757	2837.6	243.298	58.3749	40.3728	24.0232	35.3708	41.5857	33.1282	16.0477	30.4152	53.2631	25.9248	60.6861	1.30842	1.46547	0.913291	0.714701	0.577595	0.189655	0.142241	0.12931	0.538793	0.175532	0.159574	0.664894	55.2513
BGD	1920.59	1117.93	150.514	107.479	0.000104499	2910.07	247.909	58.0278	40.8823	22.3677	30.8671	41.5459	32.6907	16.5697	27.4218	55.2038	25.7995	63.0324	1.31903	1.42863	0.938915	0.719707	0.574967	0.114894	0.0893617	0.225532	0.570213	0.100962	0.254808	0.644231	54.4339
BGD	1971.33	1237.81	152.797	114.374	0.000114551	3020.03	251.893	58.7651	41.5378	22.0786	32.5106	43.6877	34.5664	17.35	30.3447	56.1257	25.6967	96.1451	1.27933	1.43575	0.911006	0.760761	0.627768	0.152778	0.0416667	0.162037	0.643519	0.0491803	0.191257	0.759563	54.99
BGD	2110.67	1268.72	159.074	115.491	0.000106465	3131.41	254.123	60.9053	42.7378	21.8648	32.2201	43.952	35.1789	17.3865	30.3744	56.38	26.5313	81.0614	1.28459	1.44081	0.90973	0.746354	0.608223	0.195455	0.0545455	0.145455	0.604545	0.0677966	0.180791	0.751412	56.3838
BGD	2077.47	1318.25	156.714	117.005	0.000117058	3157.18	254.677	60.0928	42.8626	24.3496	33.8522	44.3612	36.4112	18.3803	31.217	55.4612	25.8729	69.1439	1.26496	1.41599	0.90386	0.763382	0.636715	0.180952	0.0809524	0.114286	0.62381	0.0988372	0.139535	0.761628	55.8112
BIH	1685.42	955.543	136.817	93.6796	8.73e-05	2490.09	217.865	49.1553	42.2402	22.9013	27.813	32.9254	35.0388	17.4204	22.0567	47.19	22.4629	53.3721	0.971191	1.16427	0.832134	0.693095	0.561142	0.157895	0.148026	0.171053	0.523026	0.175781	0.203125	0.621094	47.4483
BIH	1879.28	955.322	142.998	89.7446	5.48e-05	2697.65	222.039	51.8137	45.0631	18.9983	22.7058	31.8204	35.3036	19.2702	18.6066	48.6128	23.4855	55.1207	0.946606	1.15049	0.82213	0.641623	0.50826	0.143357	0.20979	0.188811	0.458042	0.244898	0.220408	0.534694	49.4877
BIH	2133.41	1135.2	150.181	97.8475	4.5e-05	3167.25	241.576	55.23	48.3446	19.6232	23.6958	34.4722	38.8126	21.6448	20.911	52.3558	24.5384	56.3396	0.924366	1.14268	0.809172	0.663251	0.534951	0.0892857	0.191964	0.21875	0.5	0.210784	0.240196	0.54902	52.3358
BIH	1795.34	905.144	140.227	88.4484	6.92e-05	2576.13	218.739	50.9077	43.5931	20.5226	24.217	31.3396	33.7771	18.1819	19.9216	47.9321	23.063	65.9679	0.947304	1.16981	0.810366	0.64088	0.503534	0.13738	0.210863	0.207668	0.444089	0.244444	0.240741	0.514815	48.9298
BIH	1785.18	880.979	137.784	85.7562	6.39e-05	2588.52	218.284	50.8319	43.483	18.0519	22.297	30.4998	33.709	18.9356	17.6073	47.4162	22.8442	50.4464	0.936292	1.17044	0.801167	0.631982	0.495208	0.0881226	0.229885	0.237548	0.444444	0.252101	0.260504	0.487395	48.7098
BMA	1525.69	930.918	132.349	93.9934	0.000111531	2253.84	207.96	48.5021	38.5377	20.9033	26.0975	33.996	32.9348	15.3856	20.8299	47.9969	22.2233	51.409	1.06309	1.25936	0.839803	0.714079	0.592018	0.217822	0.133663	0.113861	0.534653	0.170886	0.14557	0.683544	47.1257
BMA	1849.67	942.07	142.669	90.4848	7.41e-05	2686.63	225.338	53.778	42.802	18.7604	22.9448	32.4624	34.3536	18.5611	18.1796	48.733	23.5242	55.6031	0.983549	1.25836	0.785565	0.646323	0.510934	0.11157	0.173554	0.22314	0.491736	0.195349	0.251163	0.553488	50.8777
BMA	1649.03	955.593	135.388	93.9581	0.000107024	2514.84	222.845	51.278	39.7411	25.2052	31.4402	34.1268	33.862	16.9838	24.1089	45.3699	22.3642	54.8518	1.0586	1.29268	0.822667	0.704365	0.581428	0.0939597	0.11745	0.208054	0.580537	0.12963	0.22963	0.640741	47.6362
BMA	1573.94	798.008	135.929	87.1641	0.000114863	2288.58	216.318	49.7352	38.8439	22.8368	27.5863	30.7962	31.2946	13.7706	20.6103	44.062	22.6713	49.5819	1.01685	1.28171	0.796695	0.644551	0.507174	0.104478	0.186567	0.258706	0.450249	0.208333	0.288889	0.502778	47.1248
BMA	1540.88	808.085	130.794	85.772	0.000110435	2274.09	210.942	49.6447	38.3331	23.4382	29.6331	31.369	30.9626	16.4901	21.7538	44.0958	21.7727	54.0274	1.03746	1.29757	0.800546	0.660968	0.522503	0.0926518	0.13099	0.290735	0.485623	0.144366	0.320423	0.535211	46.9239
CAS	1594.08	886.939	135.724	90.1663	0.000136145	2236.34	202.969	49.1036	39.7663	34.9271	43.1551	32.4156	33.0006	16.7814	32.4293	39.3698	21.8476	51.1756	1.02713	1.24154	0.829961	0.674769	0.534528	0.275862	0.147783	0.137931	0.438424	0.204082	0.190476	0.605442	46.3433
CAS	1464.61	820.983	128.049	86.6593	9.99e-05	2094.5	196.526	46.79	38.3789	33.009	41.7417	31.3042	31.9878	16.6861	29.5788	38.3425	20.7609	48.1414	1.0275	1.22223	0.837822	0.691325	0.553245	0.232759	0.112069	0.189655	0.465517	0.146067	0.247191	0.606742	44.2006
CAS	1690.61	851.328	138.536	88.1454	8.69e-05	2369.98	210.971	49.4691	41.9911	35.5437	43.1821	31.2985	32.6907	16.3266	32.5752	38.5984	22.4892	51.2752	0.998691	1.17825	0.845726	0.647518	0.499347	0.201987	0.172185	0.218543	0.407285	0.215768	0.273859	0.510373	46.5343
CAS	1834.29	1005.52	144.278	94.8914	7.8e-05	2591.38	217.755	51.4775	43.7574	32.2161	39.5678	33.2112	36.2665	17.8408	31.1449	42.4787	23.046	52.2251	0.979993	1.1775	0.829783	0.671043	0.538565	0.247059	0.141176	0.152941	0.458824	0.1875	0.203125	0.609375	49.2417
CAS	1770.1	1002.49	140.568	95.2577	7.13e-05	2593.31	220.936	50.7302	43.11	34.7898	42.6129	34.0762	35.2874	17.4515	33.9213	41.0006	22.8169	53.9035	1.01131	1.1775	0.855839	0.689706	0.559243	0.178832	0.113139	0.20438	0.50365	0.137778	0.248889	0.613333	47.3045
CDF	1598.21	876.876	131.784	88.0134	0.000108047	2381.55	212.669	49.3824	40.1006	23.3948	28.1453	32.6841	32.4103	18.171	22.0066	46.1277	21.836	56.259	1.06085	1.23496	0.864126	0.679457	0.546559	0.106667	0.151111	0.191111	0.551111	0.169154	0.21393	0.616915	46.6258
CDF	1563.94	754.292	137.973	83.9578	9.95e-05	2040.15	192.756	47.5217	40.3908	18.4779	21.9312	28.7132	31.5224	13.0273	15.8604	45.9354	22.2701	47.3899	0.974441	1.17719	0.817221	0.622615	0.473778	0.368664	0.198157	0.115207	0.317972	0.313869	0.182482	0.50365	47.5479
CDF	1636.17	811.706	138.644	84.883	8.76e-05	2203.75	199.933	49.0649	41.0956	13.2845	15.7402	30.0463	32.6458	15.569	12.5131	49.7899	22.8702	61.7381	1.00093	1.19457	0.834208	0.631091	0.492763	0.300752	0.165414	0.18797	0.345865	0.236559	0.268817	0.494624	48.077
CDF	1711.19	867.074	142.281	91.5047	9.77e-05	2390.4	216.056	49.878	42.0688	25.4181	29.7954	31.0528	33.4192	13.7016	23.5967	44.308	22.837	54.895	0.969205	1.18629	0.817613	0.649314	0.498019	0.216667	0.161111	0.219444	0.402778	0.205674	0.280142	0.514184	48.7785
CDF	1650.73	708.673	140.371	77.9309	9.16e-05	2123.88	194.243	49.1102	41.3391	20.87	24.3966	27.2747	30.5078	14.936	17.5812	43.6391	22.7056	81.4053	0.961403	1.18844	0.806134	0.569909	0.42325	0.332335	0.239521	0.173653	0.254491	0.358744	0.26009	0.381166	47.7049
CEK	2163.24	1191.9	157.452	106.246	5.71e-05	3248.93	256.587	58.2764	45.8557	22.227	29.5711	38.2499	37.3342	16.8027	25.9267	54.1983	26.3089	63.8249	1.07281	1.27274	0.844425	0.675549	0.540468	0.0891089	0.178218	0.212871	0.519802	0.195652	0.233696	0.570652	55.5793
CEK	1907.18	941.095	151.969	94.9461	7.42e-05	2601.17	223.979	55.1862	42.5158	17.2021	24.3098	34.2523	33.367	14.8303	19.7105	53.3982	25.5312	68.0171	1.09084	1.30034	0.840271	0.638685	0.491838	0.26257	0.164804	0.178771	0.393855	0.223485	0.242424	0.534091	53.718
CEK	1931.51	956.521	148.29	92.3489	5.91e-05	2712.49	225.816	54.3601	43.8376	15.8366	20.2415	33.2404	33.9659	17.3589	16.8206	52.8458	25.0861	63.6947	1.01591	1.24016	0.821677	0.63561	0.493533	0.183511	0.202128	0.204787	0.409574	0.247557	0.250814	0.501629	52.5215
CEK	2045.39	1106.29	149.63	100.341	5.79e-05	3077.93	245.611	56.2585	45.063	23.8284	29.7084	36.2938	36.2654	19.003	25.1233	50.6481	24.8454	59.905	1.02951	1.25014	0.825682	0.676433	0.541429	0.0666667	0.159259	0.262963	0.511111	0.170635	0.281746	0.547619	53.2162
CEK	1943.72	1166.85	152.142	107.05	7.21e-05	2788.05	231.559	55.6146	43.1543	16.5872	22.8613	38.8701	36.223	17.0022	20.8482	56.8153	25.2437	60.1271	1.11222	1.29283	0.855965	0.726494	0.599296	0.276398	0.0869565	0.13354	0.503106	0.120172	0.184549	0.695279	53.5581
CET	1259.29	653.261	117.087	75.3031	0.000115132	1743.96	174.881	42.0751	36.5891	37.6668	45.3891	26.4073	29.9355	17.2912	27.7157	31.1988	18.7008	42.1567	0.90019	1.1553	0.781526	0.656424	0.504276	0.258065	0.108871	0.25	0.383065	0.146739	0.336957	0.516304	39.865
CET	1547.51	863.467	131.645	87.6119	8.76e-05	2195.11	199.451	45.834	41.4532	41.2093	47.2159	30.2228	34.7272	17.1919	32.9402	33.9788	21.108	49.9214	0.920699	1.10778	0.834256	0.680909	0.55011	0.25	0.131818	0.127273	0.490909	0.175758	0.169697	0.654545	43.5541
CET	1362.94	789.148	127.864	86.5925	0.000103568	1823.93	180.128	43.1516	38.4812	42.9938	48.4706	29.2246	33.9192	13.4173	32.5151	31.8165	20.3001	48.1353	0.939732	1.12395	0.841932	0.689784	0.556781	0.415842	0.111386	0.0816832	0.391089	0.190678	0.139831	0.669492	41.4994
CET	1417.44	715.184	127.446	77.476	9.48e-05	1855.62	176.701	44.3172	39.199	37.0899	44.2615	27.1414	32.0379	17.6427	28.5533	33.2331	20.038	44.6356	0.916445	1.13372	0.81368	0.631121	0.489263	0.387324	0.140845	0.144366	0.327465	0.229885	0.235632	0.534483	42.1688
CET	1365.36	746.023	125.517	81.9162	0.0001358	1851.58	180.83	43.7641	38.2479	39.2734	45.2782	28.5089	32.4233	16.5665	29.8586	33.5307	19.5558	46.0008	0.919183	1.14871	0.810103	0.671049	0.528563	0.348259	0.109453	0.154229	0.38806	0.167939	0.236641	0.59542	41.5329
CKH	1617.31	1012.7	138.968	99.8854	8.62e-05	2423.8	220.544	54.0146	36.7494	7.49076	16.3065	38.2771	31.8511	16.1038	13.472	60.5115	25.3766	56.539	1.22739	1.47605	0.836419	0.735912	0.624812	0.20362	0.117647	0.126697	0.552036	0.147727	0.159091	0.693182	52.55
CKH	1741.25	1173.33	141.771	107.303	6.72e-05	2718.23	233.274	54.9835	39.1258	6.34504	14.3765	40.5369	35.3148	17.6959	12.8399	63.5349	25.5847	53.3061	1.17632	1.40724	0.843262	0.778156	0.67912	0.167347	0.0571429	0.122449	0.653061	0.0686275	0.147059	0.784314	53.074
CKH	1630.29	974.84	140.422	97.7007	7.44e-05	2363.14	215.842	53.0319	37.7355	6.3194	13.872	36.2899	32.2478	14.9902	11.3008	59.5868	25.5442	54.4659	1.1441	1.40697	0.818696	0.718893	0.603877	0.248227	0.115839	0.167849	0.468085	0.154088	0.22327	0.622642	51.3753
CKH	1633.02	943.117	139.814	95.589	6.94e-05	2374.34	216.955	53.1267	37.7637	7.14145	14.5724	35.5866	31.7586	14.809	11.932	58.7584	25.4643	64.8681	1.13871	1.4089	0.810587	0.700463	0.578863	0.213964	0.112613	0.202703	0.470721	0.143266	0.25788	0.598854	51.6395
CKH	1780.72	1026.96	145.683	99.4122	7.03e-05	2576.48	224.727	54.7204	39.9269	7.06622	15.2114	36.765	33.6297	15.7982	12.7225	60.2099	26.181	54.7413	1.11875	1.37322	0.82307	0.703131	0.581295	0.225131	0.136126	0.149215	0.489529	0.175676	0.192568	0.631757	53.0289
CMP	1882.42	927.502	142.881	87.9404	7.49e-05	2691.51	221.885	53.855	43.5137	24.71	29.9994	32.0024	34.4345	20.1672	22.7044	44.7931	23.2716	53.918	0.984337	1.23955	0.799856	0.628583	0.491597	0.12766	0.178723	0.27234	0.421277	0.204878	0.312195	0.482927	49.952
CMP	1561.51	717.589	137.323	77.8346	8.71e-05	1979.44	184.276	48.8503	39.271	14.9533	19.1341	27.7813	30.6839	15.6961	13.9043	46.2613	22.5487	50.6163	0.981286	1.24485	0.792042	0.593991	0.460885	0.417582	0.2	0.112088	0.27033	0.343396	0.192453	0.464151	47.3325
CMP	1708.66	925.59	138.462	90.0867	8.31e-05	2428.56	210.593	51.2071	41.2366	23.9898	29.4945	32.4314	34.4214	18.4262	22.7097	45.7056	22.5183	50.4616	1.00087	1.24408	0.806377	0.669641	0.541288	0.222222	0.136201	0.175627	0.46595	0.175115	0.225806	0.599078	48.3676
CMP	1610.24	836.415	135.971	84.6436	7.35e-05	2204.47	198.033	50.1452	39.705	15.794	21.2604	30.502	32.4858	17.4585	15.7492	47.7379	22.1147	49.7617	0.994989	1.26421	0.788533	0.6497	0.522599	0.289544	0.163539	0.136729	0.410188	0.230189	0.192453	0.577358	47.9241
CMP	1763.07	853.091	138.641	84.0686	6.79e-05	2472.57	210.71	51.7145	42.3397	19.8469	25.0295	30.6653	32.9676	19.6977	19.0487	46.4787	22.702	53.5144	0.979451	1.22345	0.802675	0.624453	0.486522	0.168317	0.20462	0.20462	0.422442	0.246032	0.246032	0.507937	48.8137
CNQ	1368.85	878.773	125.332	92.0512	0.000172733	2038.81	197.565	46.6175	35.5854	16.6693	22.5583	34.0246	31.2032	15.2669	17.77	50.0528	21.6627	63.6235	1.11688	1.31922	0.843191	0.727463	0.608695	0.237624	0.0990099	0.158416	0.50495	0.12987	0.207792	0.662338	46.6437
CNQ	1439.16	890.672	127.185	91.0634	0.000106145	2183.42	205.441	48.0872	36.7826	16.1255	22.6202	33.9037	31.3773	16.1745	16.7887	50.8437	21.8798	50.9596	1.11411	1.31656	0.845039	0.715742	0.59508	0.164384	0.146119	0.141553	0.547945	0.174863	0.169399	0.655738	47.0912
CNQ	1651.64	956.519	135.564	93.7775	6.93e-05	2499.05	220.938	50.731	40.0662	12.1596	17.2012	34.7197	32.5999	16.4216	14.9131	54.6816	23.6242	53.7092	1.09171	1.26734	0.864909	0.695354	0.571233	0.114068	0.171103	0.163498	0.551331	0.193133	0.184549	0.622318	49.1224
CNQ	1194.2	759.458	123.19	87.4668	0.000146673	1543.04	164.694	42.7157	33.8467	15.0573	22.2315	32.0539	29.1518	11.7887	15.9627	47.03	21.2164	48.4716	1.14041	1.26213	0.869966	0.706276	0.581871	0.54067	0.076555	0.076555	0.30622	0.166667	0.166667	0.666667	44.0395
CNQ	1269.99	895.26	123.949	96.1413	0.000111059	1810.44	183.669	44.4322	34.7203	17.0284	23.8346	35.2684	31.0144	13.1662	18.4268	50.3591	21.3125	51.3516	1.15285	1.28381	0.885802	0.7764	0.659155	0.396313	0.0460829	0.0921659	0.465438	0.0763359	0.152672	0.770992	44.9735
CPI	1610.28	825.811	135.926	86.6647	0.000113857	2258.67	206.118	49.4445	39.9608	30.0142	35.1686	30.7144	32.4735	15.6101	25.9344	40.9447	22.2201	51.461	0.991056	1.23978	0.801367	0.64135	0.498432	0.214844	0.1875	0.183594	0.414062	0.238806	0.233831	0.527363	47.4031
CPI	1850.07	933.887	140.991	90.6729	6.9e-05	2718.42	227.661	51.7725	44.2501	31.637	35.7868	32.2471	34.2255	18.5203	27.6221	41.216	22.9027	63.0266	0.972138	1.17126	0.83133	0.646187	0.498387	0.0701754	0.185965	0.259649	0.484211	0.2	0.279245	0.520755	48.9551
CPI	1606.06	884.032	135.298	91.0615	9.83e-05	2279.02	206.717	48.1317	40.8223	24.8497	28.7559	32.1858	32.9394	16.2948	22.5612	44.7749	22.1674	53.964	1.00368	1.18194	0.848114	0.681679	0.537359	0.238754	0.131488	0.152249	0.477509	0.172727	0.2	0.627273	47.0646
CPI	1618.19	941.971	136.69	94.83	9.36e-05	2322.12	209.636	48.2732	41.0436	21.6692	24.8113	32.9405	34.2579	15.2923	20.0535	47.7019	22.273	55.6752	0.994891	1.17858	0.839094	0.702411	0.567741	0.252708	0.119134	0.140794	0.487365	0.15942	0.188406	0.652174	47.6879
CPI	1708.51	906.313	136.253	89.0798	7.4e-05	2479.47	214.23	50.2602	42.0512	21.9624	26.1742	32.4374	33.667	18.3287	19.6122	47.2474	22.5825	53.1587	1.02845	1.19816	0.858697	0.665429	0.526847	0.149351	0.136364	0.243506	0.470779	0.160305	0.28626	0.553435	47.8681
CQC	1709.95	1068.78	141.362	104.764	8.4e-05	2620.39	232.818	48.8609	42.7806	25.1619	28.6836	35.5235	36.5616	13.3908	24.2178	48.4308	23.3283	79.6723	0.994189	1.14482	0.867498	0.734485	0.605032	0.148148	0.125	0.106481	0.62037	0.146739	0.125	0.728261	48.4964
CQC	1644.77	1006.18	133.448	95.0382	8.22e-05	2478.57	214.337	49.2039	41.1922	23.5966	27.2722	33.863	35.8134	18.7357	22.0674	46.7854	21.8156	55.8752	0.987465	1.20129	0.823687	0.723277	0.604805	0.171329	0.101399	0.15035	0.576923	0.122363	0.181435	0.696203	47.3131
CQC	1778.14	874.243	139.591	86.4702	5.96e-05	2545.98	217.755	51.1887	43.1187	16.9839	20.1869	31.0533	33.3943	18.0218	16.0963	48.9595	23.2026	54.862	0.984603	1.1883	0.831942	0.630393	0.490424	0.121711	0.223684	0.210526	0.444079	0.254682	0.2397	0.505618	48.8804
CQC	1638.37	788.896	134.84	82.2657	6.67e-05	2295.38	205.487	49.6874	40.9299	13.7811	16.78	29.8941	31.2975	17.5706	12.9339	48.5319	22.3577	59.7766	0.998727	1.21549	0.82131	0.624207	0.480017	0.167183	0.19195	0.241486	0.399381	0.230483	0.289963	0.479554	47.8797
CQC	1650.48	916.079	135.198	91.9225	6.41e-05	2465.04	219.178	49.0992	41.5483	19.6449	23.265	32.4125	33.4128	16.3433	18.9251	48.067	22.2489	57.1301	0.989524	1.18304	0.837938	0.689948	0.556147	0.110811	0.167568	0.183784	0.537838	0.18845	0.206687	0.604863	47.6052
Cu15	1591.47	844.557	138.739	88.4774	8.55e-05	2292.06	214.239	55.6058	35.4006	16.0072	28.154	33.3249	29.5817	15.9895	20.786	49.4042	23.4708	50.94	1.13658	1.57578	0.72021	0.651294	0.529211	0.170455	0.174242	0.193182	0.462121	0.210046	0.232877	0.557078	51.9019
Cu15	1533.36	794.493	137.795	86.2466	9.44e-05	2156.78	207.45	56.5696	33.5185	15.4868	29.0604	33.3175	28.1623	16.2663	20.4969	49.3328	23.6274	48.4644	1.20023	1.69468	0.705114	0.646197	0.52208	0.215328	0.164234	0.19708	0.423358	0.209302	0.251163	0.539535	51.7142
Cu15	1745.98	855.636	143.641	87.8634	7.88e-05	2489.04	222.17	56.8473	37.9641	17.8892	28.8207	32.8947	30.7549	16.48	21.4952	49.1896	24.1288	51.6664	1.13164	1.50287	0.753034	0.626934	0.49627	0.131579	0.226974	0.190789	0.450658	0.261364	0.219697	0.518939	52.7093
Cu15	1611.16	798.364	139.218	85.5033	7.97e-05	2285.84	213.629	56.345	35.3962	14.9457	26.1305	32.6733	28.5426	16.3484	18.7054	50.2931	23.9976	48.0091	1.15428	1.59703	0.720954	0.62948	0.501086	0.15493	0.221328	0.195171	0.428571	0.261905	0.230952	0.507143	52.2374
Cu15	1439.06	643.749	129.982	75.2271	7.7e-05	1935.19	189.943	50.9407	34.7905	19.4992	30.143	28.3337	26.9457	16.2026	19.7744	41.8666	21.4661	48.6819	1.06011	1.4704	0.716213	0.607041	0.464546	0.22931	0.17069	0.260345	0.339655	0.221477	0.337808	0.440716	46.4532
Cu16	1294.62	552.44	126.273	68.291	8.46e-05	1653.49	172.346	49.432	32.3045	15.3016	25.8503	25.3377	25.4064	15.4037	15.0885	40.9137	20.7847	43.9725	1.0033	1.5339	0.651111	0.573643	0.436784	0.350379	0.221591	0.149621	0.278409	0.341108	0.230321	0.428571	45.9226
Cu16	1296.29	671.514	124.528	77.6216	7.75e-05	1776.19	181.893	49.2036	32.5061	15.4406	24.3108	29.3113	27.2538	16.0305	16.2895	44.7178	20.9768	46.0317	1.08538	1.51768	0.715688	0.651035	0.522447	0.285347	0.138817	0.169666	0.40617	0.194245	0.23741	0.568345	45.6752
Cu16	1461.6	718.986	130.311	79.8297	7.07e-05	2048.32	197.592	51.0363	35.4728	15.627	24.8971	29.8383	28.3622	16.1562	17.1904	46.2441	22.0165	50.1394	1.06798	1.44335	0.738958	0.63071	0.49778	0.183962	0.193396	0.179245	0.443396	0.236994	0.219653	0.543353	47.9739
Cu16	1297.1	671.57	122.849	77.7556	7.6e-05	1834.36	187.103	48.6036	32.8908	16.4286	26.6996	29.3557	27.2374	15.5471	17.9753	44.0592	20.831	46.4015	1.07775	1.48031	0.728975	0.654498	0.52464	0.2	0.143902	0.195122	0.460976	0.179878	0.243902	0.57622	45.1442
Cu16	1256.84	717.065	122.093	81.4387	8.38e-05	1796.31	185.338	48.2995	32.0744	16.1838	27.2642	30.6828	27.6432	15.3574	18.1746	44.8275	20.5771	48.1815	1.10731	1.50823	0.732482	0.691325	0.572354	0.247664	0.128505	0.140187	0.483645	0.170807	0.186335	0.642857	44.7802
Cu23	990.954	527.857	107.002	69.0145	9.87e-05	1373.2	158.83	40.7353	29.727	21.001	30.322	25.9093	24.2615	14.0295	17.9102	37.1008	17.9367	42.015	1.06178	1.37497	0.774432	0.665984	0.525974	0.275862	0.114943	0.180077	0.429119	0.15873	0.248677	0.592593	38.3536
Cu23	1111.04	520.219	114.493	68.9471	8.5e-05	1525.98	171.545	44.9342	30.3167	15.502	27.0458	26.252	23.1507	13.3247	16.2409	40.5652	19.543	40.6119	1.12093	1.48723	0.758002	0.615281	0.464926	0.202381	0.18254	0.257937	0.357143	0.228856	0.323383	0.447761	42.7771
Cu23	925.301	398.584	107.815	57.8987	9.93e-05	1120.63	137.475	40.5877	27.6986	16.2546	26.196	22.0966	21.008	12.8174	13.3221	35.2741	17.9619	35.0385	1.05439	1.47021	0.722834	0.568629	0.420914	0.50995	0.149254	0.161692	0.179104	0.304569	0.329949	0.365482	38.4249
Cu23	1054.14	478.486	112.162	64.6575	8.6e-05	1375.64	157.362	42.7434	30.0982	19.1787	29.6809	24.693	22.7714	13.5169	17.5614	37.218	19.0931	42.5072	1.08607	1.42688	0.764801	0.594958	0.444558	0.328098	0.17103	0.216405	0.284468	0.254545	0.322078	0.423377	40.4759
Cu23	1034.29	525.193	109.3	69.3425	8.86e-05	1453.95	166.772	42.8046	29.5936	15.3282	24.2915	26.7545	23.322	13.6883	15.0097	40.728	18.7971	40.8181	1.14351	1.45277	0.791285	0.649557	0.504073	0.200935	0.107477	0.278037	0.413551	0.134503	0.347953	0.517544	40.4172
IAM4233	981.012	503.873	108.503	68.4862	0.000103872	1341.49	159.31	42.5098	28.0981	16.5744	27.0356	26.0894	22.6629	12.8939	16.1254	38.9246	18.2359	38.2747	1.12706	1.52103	0.743838	0.651672	0.510783	0.284585	0.118577	0.217391	0.379447	0.165746	0.303867	0.530387	40.3041
IAM4233	902.654	420.251	106.832	61.7377	0.000111141	1119.59	140.033	40.7343	26.8667	13.4571	23.2675	23.6779	20.8103	12.2967	12.6544	37.3503	17.5033	35.1301	1.12431	1.52345	0.736784	0.613543	0.465292	0.483784	0.113514	0.151351	0.251351	0.219895	0.293194	0.486911	38.9915
IAM4233	1039.08	439.774	112.112	61.6369	9.41e-05	1310.87	151.83	42.4396	29.8505	15.5567	25.0864	23.3239	21.8004	13.2874	14.3079	37.5372	18.7042	39.7278	1.05753	1.42799	0.743408	0.569763	0.411566	0.381974	0.182403	0.216738	0.218884	0.295139	0.350694	0.354167	40.692
IAM4233	1061.77	492.401	113.66	66.7847	9.2e-05	1387.73	159.61	43.7586	29.5711	16.716	28.7703	25.8754	22.6684	13.5912	17.0949	39.4319	19.3444	38.8784	1.13159	1.48817	0.768157	0.612038	0.460835	0.338028	0.132797	0.217304	0.311871	0.200608	0.328267	0.471125	41.0732
IAM4233	1057.25	483.312	112.171	64.9487	9.9e-05	1375.28	156.613	42.8185	30.0702	18.6242	29.0301	24.9096	22.8219	14.2078	17.205	37.9657	18.7189	41.9235	1.09822	1.43267	0.777214	0.599874	0.44881	0.341959	0.158965	0.210721	0.288355	0.241573	0.320225	0.438202	40.6965
IAM4246	1362.38	565.832	129.979	68.8821	9.16e-05	1696.26	172.254	50.096	33.5064	15.0194	24.4608	25.7063	26.2058	16.0941	15.0274	41.7694	21.3069	42.9087	1.01699	1.49748	0.674589	0.562689	0.419261	0.409938	0.170807	0.18323	0.236025	0.289474	0.310526	0.4	46.5459
IAM4246	1317.32	626.071	128.645	74.4618	9.78e-05	1691.99	174.792	50.0598	32.3993	17.4392	30.5389	27.9429	26.493	15.5775	19.7315	41.7275	21.0965	40.6988	1.06474	1.54784	0.683867	0.611361	0.478101	0.401544	0.138996	0.19305	0.266409	0.232258	0.322581	0.445161	46.3623
IAM4246	1413.7	661.857	128.456	76.4643	7.7e-05	1938.55	191.159	50.218	34.9093	13.8743	22.0093	28.2631	27.4619	15.9356	14.5189	44.6229	21.0867	46.0376	1.03825	1.4438	0.714344	0.622746	0.485783	0.206997	0.16035	0.22449	0.408163	0.202206	0.283088	0.514706	46.9454
IAM4246	1418.53	720.84	130.433	80.4728	8.17e-05	1957.27	192.522	51.312	34.1308	17.4944	28.2753	30.5661	28.1384	15.8275	19.3676	45.7035	22.0553	45.8881	1.12102	1.50764	0.743375	0.645314	0.521352	0.252632	0.178947	0.136842	0.431579	0.239437	0.183099	0.577465	47.2615
IAM4246	1564.46	723.702	135.345	79.4124	7.56e-05	2140.38	200.569	52.6737	36.6667	17.5531	27.179	29.7438	28.6874	16.6437	19.3392	45.9071	22.7854	60.852	1.06812	1.43954	0.741811	0.605593	0.467705	0.204204	0.21021	0.219219	0.366366	0.264151	0.275472	0.460377	49.1725
IAM4295	1692.27	748.088	145.894	82.7931	9.34e-05	2297.11	214.861	59.1851	35.379	14.0326	25.9472	31.3757	27.8887	15.4984	18.5625	51.0047	25.4873	53.7526	1.12417	1.68505	0.66742	0.582332	0.449298	0.191489	0.219858	0.276596	0.312057	0.27193	0.342105	0.385965	55.3701
IAM4295	1330.24	668.739	131.13	78.9417	0.000107969	1778.23	185.767	52.8871	30.9787	14.6805	27.9039	30.2249	26.3318	14.601	17.5137	46.1418	22.1136	42.8812	1.17693	1.71115	0.688188	0.629383	0.508327	0.330097	0.150485	0.160194	0.359223	0.224638	0.23913	0.536232	49.0497
IAM4295	1492.76	770.712	139.308	86.4226	0.000106111	2039.46	202.407	56.5389	32.5138	14.4553	28.0587	33.392	27.3418	14.7498	20.1403	50.4878	23.9829	46.5776	1.23841	1.74463	0.699404	0.64399	0.523427	0.290657	0.121107	0.183391	0.404844	0.170732	0.258537	0.570732	52.4344
IAM4295	1510.56	769.066	137.531	86.1422	9.93e-05	2139.45	210.041	56.5536	32.9755	14.5021	26	33.3018	27.2966	15.0772	19.0439	50.7464	23.858	49.2693	1.2247	1.7187	0.711333	0.641244	0.514123	0.182266	0.167488	0.231527	0.418719	0.204819	0.283133	0.512048	52.3773
IAM4295	1482.07	779.682	137.69	88.2638	0.000113035	2080.43	207.378	56.4792	32.3279	14.4095	26.3695	34.3685	27.0944	14.623	20.0116	51.6649	23.9544	54.0238	1.26165	1.75429	0.714688	0.660834	0.534524	0.232558	0.131783	0.186047	0.449612	0.171717	0.242424	0.585859	52.1743
NBRC0987	1241.6	576.782	122.078	71.2603	0.000109637	1580.74	165.616	44.6611	34.0842	18.6744	27.4965	26.4268	25.6407	14.8559	17.8447	40.7122	19.7767	46.4382	1.04665	1.31591	0.810489	0.612623	0.460438	0.412008	0.138716	0.204969	0.244306	0.235915	0.348592	0.415493	42.9272
NBRC0987	1323.02	627.348	123.478	74.2101	9.98e-05	1785.39	180.173	46.0681	35.1778	20.6998	30.4429	27.8564	26.2757	15.1739	20.4277	41.3682	20.8728	44.0558	1.0632	1.31687	0.817084	0.616547	0.465202	0.262987	0.178571	0.227273	0.331169	0.242291	0.30837	0.449339	43.7433
NBRC0987	1172.56	536.781	118.014	67.946	0.000112633	1492.16	160.103	42.8206	33.4931	17.8463	26.4183	25.0385	25.1888	14.7969	16.4332	39.1604	19.0193	40.8288	1.00871	1.28274	0.794723	0.607209	0.455686	0.404591	0.137733	0.187948	0.269727	0.231325	0.315663	0.453012	41.0962
NBRC0987	1261.71	627.263	120.013	74.3381	8.66e-05	1718.64	176.063	43.7926	35.2521	21.4841	31.1666	26.9688	27.1632	15.1081	19.886	39.71	19.5126	43.0409	0.993155	1.24753	0.801411	0.639541	0.492642	0.271552	0.146552	0.230603	0.351293	0.201183	0.316568	0.482249	42.1465
NBRC0987	1200.93	642.938	116.635	76.6296	0.000101391	1705.41	178.781	43.0808	34.1555	22.9711	33.1506	27.9801	27.4816	14.7823	21.266	39.3257	19.0701	45.0595	1.02946	1.26584	0.818515	0.674626	0.532324	0.215352	0.108742	0.228145	0.447761	0.138587	0.290761	0.570652	41.0799
NBRC10708	909.985	460.766	102.043	62.4539	9.6e-05	1214.3	144.971	38.2856	29.0385	19.9004	29.3082	22.7853	23.5459	14.2794	15.4779	33.0294	16.0577	36.2078	0.956857	1.32226	0.724379	0.646849	0.509525	0.339552	0.126866	0.164179	0.369403	0.19209	0.248588	0.559322	35.9037
NBRC10708	1063.73	474.382	108.972	61.895	8.51e-05	1393.32	153.872	40.3152	32.3005	21.6159	30.1341	22.5035	24.5792	15.7264	16.9989	34.098	17.516	36.7078	0.918859	1.25222	0.732833	0.595937	0.44646	0.305221	0.188755	0.200803	0.305221	0.271676	0.289017	0.439306	37.9624
NBRC10708	909.319	413.655	102.368	58.4801	9.44e-05	1184.34	142.972	39.0551	28.4771	15.6871	25.3211	21.5322	22.3352	14.1909	12.5835	33.7844	16.5575	33.3805	0.942803	1.37593	0.684444	0.604444	0.45949	0.335155	0.153005	0.224044	0.287796	0.230137	0.336986	0.432877	36.5704
NBRC10708	954.998	436.104	103.358	59.9263	8.13e-05	1276	149.388	39.5887	29.564	18.0125	27.1207	22.303	22.9867	14.5102	14.4883	34.428	17.0384	37.8346	0.966792	1.34319	0.719103	0.602391	0.454448	0.263941	0.184015	0.211896	0.340149	0.25	0.287879	0.462121	37.0584
NBRC10708	867.274	420.812	99.981	59.4955	9.23e-05	1141.77	140.485	38.3189	27.67	16.5254	25.7659	22.3881	22.2286	14.0732	13.4193	34.1461	16.4985	39.0512	0.994407	1.38944	0.715593	0.628648	0.486266	0.347701	0.124521	0.203065	0.324713	0.190896	0.311307	0.497797	35.539
SACE_YAY	1524.11	783.384	136.968	84.93	8.38e-05	1781.77	165.846	45.4283	40.4274	35.6187	40.5392	30.0597	31.8438	16.7293	29.9771	37.2199	22.1511	53.3422	0.995295	1.13045	0.873499	0.626828	0.462511	0.671096	0.0465116	0.119601	0.162791	0.141414	0.363636	0.494949	46.5721
SACE_YAY	1130.15	672.901	121.511	80.2112	0.000105177	1237.39	134.789	39.9488	34.2582	30.5517	34.4663	27.571	29.7898	12.2713	23.3472	36.3014	19.6162	50.8311	0.996881	1.16836	0.839686	0.67114	0.53358	0.84063	0.0367776	0.0245184	0.0980736	0.230769	0.153846	0.615385	41.3154
SACE_YAY	1503.18	761.816	137.25	82.8824	6.87e-05	1728.41	162.572	45.368	40.1935	36.278	39.9389	28.6334	32.6789	15.6707	27.7733	36.1519	21.8861	48.7209	0.971691	1.13208	0.857822	0.615751	0.459255	0.704348	0.0695652	0.076087	0.15	0.235294	0.257353	0.507353	46.085
SACE_YAY	1421.13	735.314	134.683	80.2501	8.28e-05	1587.12	153.598	44.5969	38.7284	31.8464	35.5615	28.3575	32.3471	16.3978	25.5923	38.7096	21.8956	50.7368	0.993443	1.15558	0.862755	0.605562	0.454012	0.774254	0.0578358	0.0597015	0.108209	0.256198	0.264463	0.479339	45.926
SACE_YAY	1366.77	678.241	132.236	78.8067	0.000115755	1525.29	151.499	43.7136	37.845	35.7142	40.6416	28.4807	29.6526	15.7378	27.7676	35.8215	21.0738	48.9992	1.03206	1.16154	0.887734	0.611433	0.446271	0.766272	0.0384615	0.0887574	0.106509	0.164557	0.379747	0.455696	44.3007
SACE_YCT	1422.62	885.279	128.327	92.6566	0.000118102	2102.39	201.539	47.0968	36.9981	27.0268	34.8718	33.886	31.8999	15.1732	26.6844	43.6469	21.2723	49.2921	1.08418	1.27662	0.841179	0.724838	0.598549	0.232143	0.0982143	0.133929	0.535714	0.127907	0.174419	0.697674	45.4368
SACE_YCT	1733.47	978.034	137.355	93.5327	7.51e-05	2593.85	221.875	51.7567	41.4223	23.5073	29.5877	34.0429	34.2095	18.4903	23.2575	47.125	22.7664	52.9967	1.01989	1.25268	0.816698	0.6894	0.559787	0.120301	0.135338	0.233083	0.511278	0.153846	0.264957	0.581197	48.5345
SACE_YCT	1510.89	785.945	130.717	83.4209	8.32e-05	2168.05	202.614	49.1164	37.9597	16.9586	22.2481	30.4766	30.9448	16.1253	16.6237	46.8161	22.1384	47.9005	1.03459	1.29602	0.801821	0.651611	0.520527	0.163866	0.184874	0.172269	0.478992	0.221106	0.20603	0.572864	46.7984
SACE_YCT	1509.2	839.702	127.712	86.7041	7.68e-05	2264.62	208.015	49.0726	38.1051	20.2738	26.4042	32.3459	30.8685	17.6609	20.1851	46.4053	21.5774	53.5717	1.05849	1.28986	0.824405	0.690871	0.557368	0.100372	0.115242	0.237918	0.546468	0.128099	0.264463	0.607438	46.0532
SACE_YCT	1390.99	669.456	124.344	75.3721	9.26e-05	1944.02	188.788	47.665	36.1202	17.2511	23.3568	28.4855	27.7426	16.813	16.0697	44.4515	21.0138	68.6364	1.05887	1.32158	0.802598	0.619608	0.478473	0.173913	0.210145	0.23913	0.376812	0.254386	0.289474	0.45614	45.2846

## Sheet: Table S5
Table S5. Read-mapping summary for resequenced C. jadinii strains
Quality metrics for the 20 short-read datasets mapped to the reference genome (C. jadinii ATCC9950). Columns give the number of filtered (QC-passed) read pairs, the number and percentage that mapped to the reference, the genome-wide mean coverage depth (×), and the mean per-read mapping quality (MapQ).
Strain Name	Number of filtered reads	Mapped reads	Mapped percentage	Mean Coverage	Mean Mapping Quality
ATCC22023	4501624	4452080	98.9%	92.2729	57.08
ATCC9226	4375312	4334868	0.9908	89.8259	56.86
ATCC26387	4101622	4029178	0.9823	80.9365	57.03
IAM4233	3696838	3643152	0.9855	72.0979	56.84
IAM4295	3890782	3853819	0.9905	78.6937	57.01
ATCC9950	3530865	3494850	98.98	72.6905	57
ATCC9550	3588578	3541291	0.9868	74.2094	57.05
AHU3259	3951480	3898567	0.9866	79.6639	56.98
AHU3256	4998464	4921972	0.9847	97.2663	56.99
AHU3255	4599068	4547358	0.9888	91.4593	56.99
Cu15	4338982	4302065	0.9915	90.2101	57.08
Cu16	5125648	5084254	0.9919	93.8727	56.58
IAM4246	3776612	3737130	0.9895	74.3597	56.98
ATCC16321	4293410	4258931	0.992	88.4451	57
ATCC9256	3128528	3088150	0.9871	65.7801	56.79
ATCC15239	3451972	3415610	0.9895	71.02	56.81
Cu23	3242100	3203777	0.9882	65.9097	56.85
ATCC28955	3773230	3711886	0.9837	75.6651	57.09
NBRC0987	7545192	7455042	0.9881	161.34	56.34
NBRC10708	3811182	3764627	0.9878	75.4589	56.86

## Sheet: Table S6
Table S6. Dataset of 24 fitness traits obtained for each strain used in this study.
Complete dataset of 24 normalized fitness traits (growth rates) under diverse carbon sources, environment, and toxins recorded for every strain used in this study.
Strain Name	Acetate	EtOH	Galactose	Glycerol	Ribose	Sorbitol	Xylose	40°C	YPD	6-azauracil	Anisomycin	Caffeine	Cycloheximide	CuSO4	DMSO	Fluconazole	Formamide	Hydroxyurea	KCl	LiCl	Metaarsenite	Methyl-Viologen	NaCl	Nystatin
ANI	0.3504	0.6195	0.8922	0.4729	0.2906	0.3425	0.3263	0.5016	1.1027	0.8408	0.5629	0.6373	NA	NA	0.7932	0.192	0.4842	0.2468	0.8302	NA	NA	NA	NA	1.3006
ANI	0.3421	0.6317	0.8625	0.4754	0.2971	0.3416	0.2669	0.4655	1.1487	0.8085	0.567	0.6375	NA	NA	0.7837	0.195	0.4785	0.219	0.8077	NA	NA	NA	NA	0.9168
ANI	0.341	0.6318	0.9079	0.4733	0.2836	0.3405	0.2748	0.5036	1.2016	0.845	0.5644	0.6127	NA	NA	0.7844	0.2387	0.466	0.2172	0.8163	NA	NA	NA	NA	1.3082
BIH	NA	0.5215	0.7101	0.5308	0.1729	0.2439	0.2609	NA	0.9617	0.776	0.5639	NA	NA	0.5595	0.7436	0.4123	0.0769	0.1707	0.8143	NA	NA	0.0593	0.2206	1.0425
BIH	NA	0.4702	0.71	0.5402	0.1743	0.251	0.2677	NA	0.9577	0.7876	0.5134	0.0937	NA	0.5651	0.7397	0.3645	0.0816	0.1647	0.8184	0.1032	NA	NA	0.2135	1.0393
BIH	NA	0.4918	0.6923	0.5393	0.1727	0.2442	0.2654	NA	0.9605	0.7954	0.5389	NA	NA	0.6881	0.7459	0.345	0.0843	0.1769	0.8333	NA	NA	NA	0.2176	1.0312
BAQ	0.174	0.4749	0.9088	0.4073	0.183	0.2523	0.3071	NA	1.025	0.7725	0.6552	0.1821	NA	NA	0.591	0.3148	0.3773	0.0951	0.7377	NA	NA	NA	NA	1.0518
BAQ	0.1757	0.4722	0.9086	0.4	0.1954	0.2555	0.3078	NA	1.0211	0.764	0.6659	0.1731	NA	NA	0.5885	0.2629	0.3669	0.0777	0.7375	NA	NA	NA	NA	1.0635
BAQ	0.1792	0.4738	0.8989	0.4128	0.2014	0.2634	0.308	NA	1.0228	0.7769	0.7044	0.1823	NA	NA	0.5823	0.2171	0.3435	0.0864	0.7487	NA	NA	NA	NA	1.0555
CAS	NA	0.4398	0.809	0.1354	0.17	0.1429	0.1713	0.2128	0.5091	0.4669	NA	NA	NA	0.1464	0.216	0.2505	NA	NA	0.5898	NA	NA	NA	0.1925	0.6269
CAS	NA	0.4057	0.7691	0.1667	0.1698	0.1331	0.187	0.1727	0.5917	0.535	NA	NA	NA	0.449	0.1589	0.2462	NA	NA	0.5943	NA	NA	NA	0.1837	0.7041
CAS	NA	0.4697	0.8262	0.1802	0.169	0.1481	0.1984	0.2425	0.5481	0.4448	NA	NA	NA	0.1827	0.1991	0.2558	NA	NA	0.6111	NA	NA	NA	0.2236	0.6967
AFK	NA	0.5123	0.4327	0.3915	0.2021	0.2399	0.1956	NA	0.8729	0.7927	0.5704	0.3893	NA	NA	0.2486	0.3345	0.0946	0.2096	0.8134	NA	NA	NA	NA	0.9698
AFK	NA	0.5064	0.4381	0.3761	0.2036	0.2349	0.1928	NA	0.8836	0.7808	0.5225	0.39	NA	NA	0.2071	0.3149	0.0897	0.2073	0.8163	NA	NA	NA	NA	0.951
AFK	NA	0.4893	0.4278	0.3726	0.1946	0.2397	0.1971	NA	0.8844	0.7923	0.5431	0.3881	NA	NA	0.2069	0.3273	0.111	0.2019	0.818	NA	NA	NA	NA	0.9792
CET	NA	0.6114	0.4098	0.1876	0.1939	0.1634	0.1109	NA	0.6724	0.5045	NA	NA	NA	NA	0.107	NA	NA	NA	0.395	NA	NA	NA	NA	0.6903
CET	NA	0.5714	0.383	0.1989	0.2071	0.1587	0.1225	NA	0.6712	0.5112	NA	NA	NA	NA	0.1057	NA	NA	NA	0.3876	NA	NA	NA	NA	0.6945
CET	NA	0.5992	0.4091	0.2116	0.2004	0.1593	0.114	NA	0.6702	0.5154	NA	NA	NA	NA	0.1081	NA	NA	NA	0.3845	NA	NA	NA	NA	0.6943
BMA	0.1076	0.6616	0.7081	0.4554	0.2962	0.3284	0.3011	NA	1.1386	1.1771	NA	0.2807	NA	NA	0.5544	0.2521	0.2559	NA	0.7387	NA	NA	NA	NA	1.1952
BMA	0.1203	0.6523	0.7066	0.4524	0.2912	0.3321	0.3044	NA	1.1305	1.2038	NA	0.2357	NA	NA	0.5897	0.208	0.2802	NA	0.7506	NA	NA	NA	NA	1.1728
BMA	0.1122	0.6755	0.7023	0.4555	0.2992	0.3432	0.3032	NA	1.0688	1.1893	NA	0.2914	NA	NA	0.5473	0.2388	0.2417	NA	0.7548	NA	NA	NA	NA	1.1847
CNQ	0.1596	0.4169	0.7803	0.4249	0.227	0.242	0.2907	0.4921	0.9872	0.5102	NA	0.4621	NA	NA	0.7391	0.3654	0.4368	0.2137	0.6553	NA	0.8612	NA	NA	1.0461
CNQ	0.1656	0.4155	0.7889	0.4227	0.228	0.2493	0.2912	0.5162	0.9929	0.5033	NA	0.4697	NA	NA	0.7372	0.3715	0.4291	0.2197	0.6857	NA	0.8349	NA	NA	1.0516
CNQ	0.1791	0.4214	0.7886	0.4285	0.2381	0.2519	0.2994	0.5303	1.0116	0.5007	NA	0.4649	NA	NA	0.7518	0.3719	0.4459	0.2281	0.6859	NA	0.8466	NA	NA	1.0516
BAK	0.2014	0.6533	0.7975	0.4823	0.2972	0.3571	0.314	0.2387	1.1098	0.869	0.6354	0.5157	NA	NA	0.6934	0.4199	0.3138	0.2746	0.8154	NA	0.7811	NA	NA	1.2944
BAK	0.2158	0.6541	0.7906	0.4869	0.3161	0.3594	0.3562	0.2909	1.1218	0.8784	0.6318	0.513	NA	NA	0.6954	0.3423	0.2823	0.2834	0.8058	NA	0.7818	NA	NA	1.2921
BAK	0.1905	0.635	0.7956	0.4909	0.3236	0.362	0.362	0.2956	1.1297	0.9059	0.6319	0.5113	NA	NA	0.6975	0.3699	0.2893	0.2845	0.783	NA	0.7834	NA	NA	1.2745
BGD	NA	0.17	0.5177	0.1499	NA	0.1595	0.1414	NA	0.4495	0.3974	NA	NA	NA	NA	0.2033	NA	NA	NA	0.0474	NA	NA	NA	NA	0.4663
BGD	NA	0.1756	0.505	0.1423	NA	0.1624	0.1454	NA	0.4517	0.4025	NA	NA	NA	NA	0.1996	NA	NA	NA	0.0697	NA	NA	NA	NA	0.4761
BGD	NA	0.1856	0.5675	0.1552	NA	0.1623	0.143	NA	0.4779	0.3992	NA	NA	NA	NA	0.1958	NA	NA	NA	0.1102	NA	NA	NA	NA	0.5119
BAN	0.1648	0.6099	0.7959	0.4936	0.2873	0.3244	0.3288	NA	1.2691	0.7848	0.9419	0.6469	NA	NA	0.7496	0.4555	0.531	0.33	0.8062	NA	NA	NA	NA	0.96
BAN	0.1551	0.6119	0.7927	0.4862	0.2872	0.3217	0.3295	0.0948	1.2318	0.7916	0.7565	0.6672	NA	NA	0.7452	0.4527	0.4692	0.3225	0.8041	NA	NA	NA	NA	0.9384
BAN	0.162	0.6153	0.7974	0.4956	0.2841	0.3187	0.3252	0.1072	1.3287	0.8148	0.6342	0.7279	NA	NA	0.7442	0.4604	0.4864	0.333	0.8412	NA	NA	NA	NA	1.0094
AQG	NA	0.5515	0.7578	0.3161	0.22	0.2405	0.2676	NA	0.8194	0.6055	NA	0.2422	NA	NA	0.352	0.4039	0.1029	NA	0.5794	NA	NA	NA	NA	0.9322
AQG	NA	0.5642	0.7558	0.3132	0.2109	0.2426	0.2764	NA	0.8267	0.6125	NA	0.238	NA	NA	0.3709	0.3748	0.0968	NA	0.6028	NA	NA	NA	NA	0.9332
AQG	0.0753	0.5594	0.7677	0.3333	0.225	0.2449	0.2914	0.0836	0.8602	0.6403	NA	0.2526	NA	NA	0.3757	0.3928	0.1526	NA	0.6273	NA	NA	NA	NA	0.9437
AKG	0.3135	0.4504	0.7053	0.3987	0.2262	0.2794	0.229	NA	0.9313	0.7595	0.5035	0.3128	NA	NA	0.5931	0.5813	0.1191	NA	0.6698	NA	0.8621	NA	NA	1.0339
AKG	0.2433	0.4454	0.6945	0.3755	0.1977	0.2612	0.198	NA	0.9362	0.7606	0.5224	0.3203	NA	NA	0.5872	0.5595	0.0938	NA	0.6779	NA	0.8716	NA	NA	1.0376
AKG	0.2547	0.444	0.6877	0.3604	0.1861	0.2408	0.1793	NA	0.9204	0.7596	0.5294	0.3129	NA	NA	0.5924	0.5453	0.1025	NA	0.6569	NA	0.8314	NA	NA	1.0389
BBS	0.3205	0.5542	0.7597	0.4077	0.2793	0.3495	0.3491	0.1563	1.2195	1.2357	0.6558	0.6919	NA	NA	0.7658	NA	0.2091	0.17	0.815	NA	NA	NA	0.1725	1.5024
BBS	0.3099	0.5541	0.7723	0.4227	0.2651	0.3474	0.3545	0.1659	1.2252	1.2166	0.682	0.7431	NA	NA	0.7683	NA	0.2456	0.1636	0.8008	NA	NA	NA	0.1121	1.494
BBS	0.3083	0.5437	0.7612	0.4216	0.2755	0.3503	0.3536	0.1454	1.2295	0.9702	0.654	0.7749	NA	NA	0.7676	NA	0.1886	0.1695	0.8041	NA	NA	NA	0.1462	1.4563
CMP	0.252	0.609	0.8251	0.5173	0.3109	0.3482	0.3599	0.5273	1.1678	0.8974	0.6605	0.3558	NA	NA	0.6865	0.171	0.4892	0.2569	0.7982	NA	0.6998	NA	NA	1.2532
CMP	0.2576	0.6007	0.824	0.5121	0.3131	0.3419	0.3686	0.5386	1.1218	0.8534	0.6799	0.3464	NA	NA	0.6873	0.1992	0.5176	0.2675	0.7903	NA	0.6949	NA	NA	1.2226
CMP	0.2671	0.6078	0.8229	0.5074	0.3173	0.3405	0.3611	0.5808	1.0981	0.8588	0.6659	0.3654	NA	NA	0.6906	0.1835	0.5112	0.2586	0.8035	NA	0.7046	NA	NA	1.2301
BBP	NA	0.5149	0.7013	0.4382	0.2468	0.2864	0.262	0.1816	0.9743	0.6432	0.5938	0.1888	NA	0.576	0.7293	0.3471	0.2394	NA	0.7276	NA	NA	NA	0.1019	1.022
BBP	NA	0.5107	0.7065	0.4434	0.2505	0.2897	0.2656	0.1798	0.9666	0.6524	0.5963	0.1904	NA	0.5592	0.7377	0.4095	0.2518	NA	0.7343	NA	NA	NA	0.1183	1.0339
BBP	0.0701	0.4763	0.7038	0.461	0.2856	0.313	0.2776	0.1878	0.9766	0.6707	0.7942	0.1759	NA	0.5589	0.7399	0.3449	0.2695	NA	0.7513	NA	NA	NA	0.1578	1.043
BEB	NA	0.3718	0.4199	0.6564	NA	0.1116	0.1477	0.1516	0.9587	0.297	0.9449	0.2857	NA	NA	0.3343	0.4658	0.3659	0.1838	0.6396	NA	NA	0.1635	NA	1.0104
BEB	NA	0.4005	0.4425	0.6058	NA	NA	0.1135	0.2125	0.953	0.3842	0.7704	0.3123	NA	NA	0.3208	0.4942	0.3794	0.1718	0.6124	NA	NA	0.0999	NA	1.0023
BEB	NA	0.3352	0.4165	0.6207	NA	NA	0.1836	NA	0.9542	0.4315	0.905	0.4154	NA	NA	0.3283	0.4745	0.3667	0.1829	0.6	NA	NA	0.1459	NA	1.0043
BBI	NA	0.4416	0.8067	0.5	0.2914	0.3557	0.3061	NA	0.8638	0.7273	NA	0.3285	NA	0.4156	0.6357	0.4327	0.3558	0.2572	0.7839	0.2039	0.4758	NA	0.1812	0.7796
BBI	NA	0.4331	0.7894	0.5266	0.284	0.3433	0.2976	NA	0.8622	0.7461	NA	0.3259	NA	0.2942	0.6257	0.4161	0.3552	0.2474	0.7789	0.1992	0.4405	NA	0.1314	0.7789
BBI	NA	0.4431	0.8165	0.518	0.2943	0.3395	0.2908	NA	0.8552	0.723	NA	0.3325	NA	0.2775	0.6694	0.434	0.3597	0.273	0.7844	0.2126	0.4528	NA	0.1966	0.7762
CDF	0.191	0.6263	0.878	0.4219	0.2528	0.3143	0.3144	0.187	1.1073	0.9259	0.6818	0.4893	NA	NA	0.6553	0.3558	0.273	0.1663	0.8081	NA	NA	NA	NA	1.147
CDF	0.2008	0.6159	0.8785	0.4166	0.2839	0.3139	0.3143	0.1812	1.0924	0.9212	0.6921	0.4907	NA	NA	0.6663	0.3335	0.2855	0.1713	0.791	NA	NA	NA	NA	1.1339
CDF	0.1852	0.6234	0.8854	0.4154	0.2785	0.31	0.3015	0.1776	1.0971	0.937	0.7239	0.5046	NA	NA	0.6582	0.3776	0.2899	0.1788	0.798	NA	NA	NA	NA	1.139
CPI	0.1607	0.5574	0.7217	0.5373	0.3027	0.332	0.2571	0.3447	0.9896	0.8004	0.5837	0.2719	NA	NA	0.7089	0.4186	0.2554	NA	0.7082	NA	0.8736	NA	0.2954	1.052
CPI	0.1738	0.5634	0.7171	0.5148	0.2962	0.3345	0.2928	0.3713	0.9947	0.8171	0.6018	0.2748	NA	NA	0.7291	0.4189	0.2432	NA	0.7395	NA	0.8725	NA	0.296	1.064
CPI	0.1168	0.58	0.7241	0.5776	0.3809	0.3466	0.3413	0.3834	1.0121	0.8237	0.5601	0.2732	NA	NA	0.7302	0.4284	0.2979	NA	0.7605	NA	0.8587	NA	0.3231	1.0686
SACE_YCT	NA	0.3717	0.6154	0.2978	0.203	0.2224	0.1877	NA	0.8505	0.7522	NA	0.1767	NA	NA	0.6986	0.2736	0.195	NA	0.669	0.3478	0.5914	NA	0.2755	0.8978
SACE_YCT	NA	0.3894	0.6166	0.3173	0.1757	0.2131	0.1717	NA	0.8613	0.7678	NA	0.1821	NA	NA	0.6875	0.2465	0.2428	NA	0.6472	0.3436	0.5938	NA	0.2927	0.8964
SACE_YCT	NA	0.3883	0.6244	0.3392	0.1696	0.1977	0.1759	NA	0.8615	0.7582	NA	0.1854	NA	NA	0.7065	0.2375	0.226	NA	0.6303	0.3599	0.6001	NA	0.3017	0.8935
AMH	NA	0.2906	0.7393	0.4184	0.3147	0.3409	0.3393	NA	0.9128	0.8197	NA	1.1377	NA	NA	0.4867	0.2395	NA	NA	0.6149	NA	NA	NA	NA	0.9724
AMH	NA	0.2891	0.7377	0.4042	0.3083	0.3415	0.3426	NA	0.9012	0.8243	NA	1.1663	NA	NA	0.4867	0.2713	NA	NA	0.6273	NA	NA	NA	NA	0.9734
AMH	NA	0.2895	0.7329	0.403	0.3167	0.3544	0.3432	NA	0.8995	0.8144	NA	1.2497	NA	NA	0.481	0.2561	NA	NA	0.6311	NA	NA	NA	0.0998	0.9633
SACE_YAY	NA	NA	0.7536	NA	NA	NA	0.4029	NA	0.5627	0.5495	0.13	0.189	NA	NA	0.396	0.2866	0.1726	NA	0.2952	0.2613	NA	NA	NA	0.6218
SACE_YAY	NA	NA	0.4601	NA	NA	NA	0.3586	NA	0.5524	0.5427	0.1215	0.1917	NA	NA	0.413	0.1526	0.1981	NA	0.2897	0.2596	NA	NA	NA	0.6184
SACE_YAY	NA	NA	0.4551	NA	NA	NA	0.3786	NA	0.5533	0.5342	0.1332	0.1947	NA	NA	0.3983	0.248	0.1625	0.0823	0.29	0.2599	NA	NA	NA	0.6215
CQC	0.0806	0.5412	0.8791	0.472	0.3565	0.331	0.3361	0.4619	0.9881	0.7877	NA	0.4955	NA	NA	0.5862	0.4281	0.4929	0.205	0.6928	NA	0.7062	NA	NA	1.0201
CQC	0.0785	0.5528	0.572	0.4596	0.3518	0.3313	0.3376	0.4706	1.0029	0.8385	NA	0.502	NA	NA	0.5915	0.3436	0.4895	0.2172	0.7229	NA	0.7	NA	NA	1.0405
CQC	0.0659	0.5622	0.8682	0.5822	0.4593	0.3866	0.4201	0.4635	1.0127	0.8408	NA	0.5092	NA	NA	0.6011	0.2379	0.5922	0.2066	0.7736	NA	0.6982	NA	NA	1.0388
AMP	NA	0.5835	0.9289	0.5256	0.5115	0.5545	0.5391	NA	0.9896	0.6626	NA	NA	NA	NA	0.4856	0.3446	NA	NA	0.814	0.4829	NA	NA	0.3984	1.0146
AMP	NA	0.5771	0.9262	0.5255	0.5093	0.5908	0.5185	NA	0.9974	0.6866	NA	NA	NA	NA	0.4815	0.2852	NA	NA	0.8071	0.4769	NA	NA	0.3639	1.0271
AMP	NA	0.5783	0.8839	0.5685	0.4829	0.5942	0.5215	NA	0.9865	0.6785	NA	NA	NA	NA	0.4738	0.358	NA	NA	0.783	0.473	NA	NA	0.3724	1.0259
BAL	0.1388	0.3664	0.5902	0.3511	0.2189	0.2859	0.2153	NA	0.948	1.0686	0.632	0.432	NA	NA	0.7282	0.3029	0.2218	0.151	0.9131	NA	NA	NA	NA	0.9243
BAL	0.1369	0.3763	0.6	0.355	0.2255	0.2795	0.216	NA	0.9402	0.735	0.6218	0.6006	NA	NA	0.7235	0.2545	0.2005	0.1725	0.9284	NA	NA	NA	NA	0.9289
BAL	0.1229	0.3836	0.6001	0.3561	0.2261	0.2919	0.2206	NA	0.9274	0.7579	0.6102	0.4013	NA	NA	0.7189	0.3074	0.1847	0.1696	0.919	NA	NA	NA	NA	1.0236
CKH	NA	0.5338	NA	0.6194	0.5259	0.5846	0.4663	0.0795	0.9125	0.6732	NA	0.1813	NA	NA	0.6566	0.4269	0.3026	NA	0.7194	NA	0.5302	NA	NA	0.9361
CKH	NA	0.5286	NA	0.6233	0.532	0.59	0.4895	0.0659	0.9064	0.6707	NA	0.1825	NA	NA	0.6585	0.41	0.3188	NA	0.7114	NA	0.5389	NA	NA	0.926
CKH	NA	0.5281	NA	0.6295	0.5252	0.5834	0.4773	0.0798	0.9089	0.6799	NA	0.1863	NA	NA	0.6548	0.4236	0.3085	NA	0.7132	NA	0.5469	NA	NA	0.9259
CEK	NA	0.506	0.7364	0.5881	0.5239	0.5455	0.467	0.3392	0.982	0.814	NA	0.3167	NA	NA	0.6662	0.7301	0.4301	NA	0.7517	NA	0.7218	NA	0.2045	1.0398
CEK	NA	0.5171	0.7343	0.5881	0.5288	0.6042	0.4903	0.3309	0.9878	0.8238	NA	0.3124	NA	NA	0.671	0.7382	0.4135	NA	0.7614	NA	0.655	NA	0.1713	1.0521
CEK	NA	0.5421	0.724	0.5944	0.5289	0.6096	0.4973	0.324	1.0022	0.8325	NA	0.3046	NA	NA	0.6733	0.745	0.8559	NA	0.7969	NA	0.6066	NA	0.1544	1.0426
ATCC22023	0.6325	0.822	0.4122	0.9216	0.3802	0.5428	0.7245	NA	1.1044	0.9416	0.7392	0.2449	0.0932	0.8989	0.1225	0.3286	NA	NA	0.81	NA	NA	NA	0.2272	0.9799
ATCC22023	0.7034	0.8707	0.4089	0.9475	0.3987	0.5396	0.7287	NA	1.1061	0.9955	0.7374	0.4004	0.1174	0.9594	0.091	0.3388	NA	NA	0.85	NA	NA	NA	0.1842	0.9715
ATCC22023	0.6928	0.8303	0.4064	0.9289	0.3684	0.5699	0.6723	NA	1.0096	1.0033	0.7276	0.3843	0.1164	0.9639	0.0923	0.1416	NA	NA	0.8566	NA	NA	NA	0.2288	0.9634
ATCC9550	0.8131	0.7725	0.4666	0.9759	0.5152	0.5497	0.5748	0.2828	1.0062	0.6796	0.8037	0.3373	0.4053	0.672	0.3689	0.595	0.1799	NA	0.8948	0.6711	0.5727	NA	NA	1.0738
ATCC9550	0.8115	0.7975	0.4587	0.9672	0.4988	0.5582	0.6117	0.2991	1.0618	0.6668	0.8119	0.3446	0.2883	0.657	0.3725	0.5707	0.1845	NA	0.8963	0.6686	0.5737	NA	NA	1.0884
ATCC9550	0.8105	0.842	0.4994	0.9882	0.5779	0.5473	0.6284	0.3021	1.0633	0.6701	0.8364	0.3549	0.2752	0.6797	0.386	0.6314	0.2549	NA	0.8965	0.6457	0.5531	NA	NA	1.0874
AHU3259	0.8207	0.9399	0.5062	0.9598	0.4783	0.5934	0.6046	0.253	1.0345	0.6692	0.7368	0.2655	0.4738	0.5657	0.3506	0.704	0.1971	0.0599	0.8523	0.4327	NA	0.0732	0.3021	1.0751
AHU3259	0.8239	0.9141	0.5129	0.9686	0.5082	0.5957	0.6045	0.2301	1.0405	0.6889	0.9166	0.3463	0.4878	0.5793	0.3524	0.6977	0.2922	0.0636	0.8844	0.4246	NA	0.0803	0.3191	1.0441
AHU3259	0.8285	0.8992	0.5151	0.9795	0.5017	0.5987	0.6179	0.3423	1.0264	0.6866	0.8165	0.3586	0.4817	0.5816	0.3418	0.6954	0.3156	0.0659	0.8809	0.3895	NA	0.1735	0.3197	1.1158
AHU3256	0.7682	0.8917	0.4945	0.985	0.4523	0.5473	0.5223	NA	1.034	0.8809	0.4654	0.4572	0.1706	0.9928	0.1439	0.6437	NA	NA	0.884	NA	0.6112	NA	0.3143	1.0074
AHU3256	0.767	0.9011	0.485	0.959	0.4398	0.5539	0.5385	NA	1.0712	0.8883	0.4735	0.4675	0.1825	0.9854	0.1203	0.644	NA	NA	0.8964	NA	0.4454	NA	0.331	1.0792
AHU3256	0.7686	0.9099	0.5252	0.9831	0.5854	0.5264	0.5663	NA	1.0771	0.8856	0.4927	0.4777	0.1692	1.0002	0.1891	0.6432	NA	NA	0.8961	NA	0.4696	NA	0.3305	1.1339
AHU3255	0.7524	0.9554	0.5095	0.9934	0.4494	0.5677	0.6494	0.0705	1.0574	0.8847	0.6858	0.3217	0.3203	0.8525	0.3046	0.4574	0.2182	0.0591	0.864	0.113	NA	NA	0.3262	1.0897
AHU3255	0.7769	0.9519	0.5068	1.0057	0.4715	0.5689	0.6472	0.0703	1.0672	0.9137	0.798	0.3685	0.3603	0.9083	0.3014	0.6668	0.2724	0.0467	0.8859	0.1632	NA	NA	0.3601	1.0538
AHU3255	0.7685	0.9528	0.4958	0.9742	0.4746	0.5948	0.6624	0.0688	1.055	0.919	0.8743	0.3668	0.609	0.9237	0.2777	0.4104	0.3454	NA	0.8985	0.1267	NA	NA	0.3655	1.0533
Cu15	0.669	0.7602	0.4397	0.8826	0.4432	0.5533	0.6823	NA	1.0015	0.9152	NA	0.1772	NA	0.8116	NA	0.6564	NA	NA	0.7284	NA	NA	NA	NA	0.9263
Cu15	0.7582	0.9052	0.4522	0.9114	0.3826	0.553	0.7043	NA	1.0103	0.948	NA	0.2301	NA	0.8739	NA	0.665	NA	NA	0.7306	NA	NA	0.108	NA	0.9085
Cu15	0.7751	0.9038	0.4406	0.9089	0.4377	0.6699	0.6807	NA	1.0123	0.9504	NA	0.2506	NA	0.8751	NA	0.529	NA	NA	0.763	NA	NA	NA	NA	0.9042
Cu16	0.8242	0.9626	0.4801	0.9953	0.4302	0.5607	0.6176	0.1392	1.079	0.9375	0.7947	0.3222	0.2307	0.5461	0.2119	0.6501	NA	NA	0.9665	0.625	NA	NA	0.3194	1.0235
Cu16	0.8382	0.9753	0.4898	0.996	0.4492	0.5686	0.6511	0.1356	1.0984	0.9415	0.7737	0.329	0.2365	0.5631	0.2267	0.547	NA	NA	0.9657	0.5993	NA	NA	0.324	1.0194
Cu16	0.8296	1.012	0.5015	1.0261	0.5914	0.5681	0.6555	0.1557	1.1099	0.9481	0.7569	0.3402	0.2371	0.5723	0.246	0.5649	0.0669	NA	0.9646	0.5938	NA	NA	0.3356	1.0577
IAM4246	0.7307	0.8888	0.444	0.9392	0.4536	0.5605	0.5363	0.2786	1.0913	0.9726	0.7286	0.2954	0.0963	0.6201	0.2099	0.1508	NA	NA	0.9151	0.4721	NA	NA	0.1914	0.9977
IAM4246	0.8287	0.9437	0.4621	1.0189	0.3929	0.5519	0.5729	0.2349	1.0868	0.9893	0.7326	0.32	0.1344	0.6335	0.2119	0.1855	NA	NA	0.9408	0.5289	NA	NA	0.1936	1.057
IAM4246	0.8196	0.9185	0.4614	0.9925	0.4736	0.5668	0.6174	0.2123	1.1	0.9808	0.7594	0.2955	0.1301	0.6382	0.2047	0.1642	NA	NA	0.9493	0.5622	NA	NA	0.1876	1.0108
ATCC16321	0.8254	0.9106	0.4872	0.9817	0.4821	0.5935	0.5625	0.22	1.0357	0.9812	0.7922	0.3629	0.5511	0.7239	0.0594	0.7156	0.4512	NA	0.9153	0.054	0.5198	NA	NA	0.9982
ATCC16321	0.8231	0.9294	0.4933	0.9974	0.4542	0.5948	0.575	0.2227	1.0767	0.9851	0.8837	0.3835	0.605	0.7219	0.0719	0.7557	0.3925	NA	0.9208	0.0632	0.41	NA	NA	0.9921
ATCC16321	0.8266	0.9674	0.5389	1.0157	0.5556	0.5948	0.5857	0.2351	1.078	0.9887	0.8201	0.4048	0.3178	0.8025	0.0726	0.7171	0.4701	NA	0.9122	0.06	0.4409	NA	NA	0.9924
ATCC9226	0.7695	0.8675	0.494	0.9807	0.4164	0.5643	0.6169	NA	0.9894	0.7619	0.7868	0.583	0.16	0.9509	0.0915	0.6523	NA	NA	0.8373	0.444	NA	0.0893	0.2657	1.1526
ATCC9226	0.6173	0.8681	0.4367	0.8621	0.3854	0.5734	0.6444	NA	1.0137	0.7658	0.8554	0.5764	0.1552	0.9506	0.1005	0.6589	NA	NA	0.8387	0.4111	NA	0.0986	0.2453	1.1585
ATCC9226	0.6262	0.8866	0.4887	0.9075	0.6185	0.5534	0.6387	NA	1.0125	0.7509	0.8249	0.5884	0.1546	0.9456	0.0951	0.8806	NA	NA	0.8397	0.5646	NA	0.1598	0.2523	1.1439
ATCC9256	0.5551	0.8277	0.2953	0.9068	0.2703	0.4059	0.6633	0.4905	0.8492	0.4171	0.681	0.53	0.1431	0.7761	0.2596	0.6224	NA	0.2252	0.7457	0.521	NA	0.2524	0.2968	0.8579
ATCC9256	0.606	0.8672	0.2762	0.9274	0.2799	0.4548	0.6878	0.4962	0.8477	0.4421	0.7042	0.4854	0.1371	0.7587	0.1595	0.3495	NA	0.2237	0.7533	0.5618	NA	0.2251	0.2632	0.8711
ATCC9256	0.5988	0.8737	0.2724	0.9058	0.2414	0.6247	0.6818	0.4948	0.8556	0.4415	0.6839	0.4831	0.1545	0.7904	0.2548	0.4262	NA	0.2269	0.806	0.5658	NA	0.3586	0.1887	0.9006
ATCC15239	0.6467	0.857	0.3863	0.926	0.3569	0.4224	0.6032	NA	0.8364	0.3769	0.6422	0.5116	0.3441	0.8287	0.5573	0.39	NA	NA	0.8035	0.4496	0.2981	0.2937	0.2024	0.8656
ATCC15239	0.6189	0.859	0.3015	0.923	0.3625	0.4362	0.6138	NA	0.8891	0.3706	0.6655	0.5253	0.2399	0.8575	0.3188	0.4202	NA	NA	0.7573	0.4199	0.2242	0.3322	0.23	0.8482
ATCC15239	0.6217	0.9008	0.4107	0.9152	0.5719	0.4435	0.6363	NA	0.8985	0.3382	0.6893	0.5394	0.2775	0.8492	0.3307	0.3058	NA	NA	0.7902	0.3831	0.2555	0.2929	0.2473	0.9492
Cu23	0.417	0.5507	0.354	0.8172	0.2555	0.3626	0.6037	0.3713	0.8144	0.3564	0.7021	0.4621	NA	0.5185	0.4354	0.4393	NA	0.21	0.7133	0.6124	NA	0.2582	NA	0.7504
Cu23	0.5519	0.8303	0.315	0.85	0.2123	0.4141	0.6257	0.3704	0.8225	0.3782	0.6497	0.4519	NA	0.5237	0.6035	0.4115	NA	0.2304	0.7018	0.6627	NA	0.3492	NA	0.753
Cu23	0.5614	0.8318	0.3236	0.8341	0.3163	0.5875	0.6588	0.3684	0.8219	0.3323	0.6502	0.4324	NA	0.5469	0.4763	0.4412	NA	0.2202	0.6806	0.584	NA	0.3269	0.1058	0.734
ATCC28955	0.76	0.8163	0.3591	0.8933	0.4321	0.4728	0.5803	0.0731	0.9349	0.8902	0.6948	0.5572	0.5358	0.6181	0.1789	0.6794	NA	NA	0.7821	0.4618	0.5728	0.0674	NA	1.0377
ATCC28955	0.742	0.8417	0.3631	0.8875	0.4569	0.472	0.5778	0.0945	0.9526	0.8853	0.7342	0.5601	0.5736	0.6013	0.2001	0.6518	NA	NA	0.7856	0.4623	0.5845	NA	NA	1.0685
ATCC28955	0.7532	0.8525	0.5123	0.9177	0.6134	0.466	0.5577	NA	0.953	0.882	0.7144	0.5596	0.1591	0.6057	0.237	0.6637	NA	NA	0.7974	0.4677	0.5859	NA	NA	1.0623
ATCC26387	0.7672	0.9133	0.4339	0.9772	0.4159	0.4983	0.6516	0.1256	1.0329	0.8181	0.6739	0.0696	0.2354	0.8701	0.2268	NA	NA	0.0716	0.8042	0.4226	NA	0.0776	0.1314	1.078
ATCC26387	0.7796	0.9013	0.4399	0.9761	0.4451	0.5015	0.6607	0.0824	1.0367	0.8706	0.6812	0.3071	0.1911	0.9093	0.223	NA	NA	0.0602	0.8453	0.4952	NA	0.11	0.1245	1.0356
ATCC26387	0.7714	0.8834	0.435	0.9667	0.4251	0.554	0.647	0.0763	1.0277	0.873	0.6414	0.322	0.1864	0.9259	0.2222	NA	NA	NA	0.8476	0.6372	NA	0.1058	0.1853	1.0047
IAM4233	0.7496	0.7686	0.4812	0.9891	0.4355	0.4843	0.5801	0.1352	0.8833	0.5521	0.6905	0.252	NA	0.9224	0.251	0.5652	0.1125	0.0424	0.8407	0.4126	NA	0.255	0.3551	1.2301
IAM4233	0.734	0.7893	0.4771	0.9754	0.4276	0.5081	0.5983	0.1254	0.9384	0.5459	0.6612	0.2711	NA	0.9438	0.2554	0.4775	0.1679	NA	0.8406	0.4025	NA	0.1955	0.3465	1.1285
IAM4233	0.7518	0.854	0.5135	0.9765	0.6022	0.5145	0.6007	0.1361	0.9311	0.5319	0.6456	0.2998	NA	0.9537	0.2443	0.4832	0.1853	NA	0.8388	0.4145	NA	0.2394	0.3617	1.0917
IAM4295	0.8037	0.865	0.4605	0.9948	0.4982	0.5141	0.4175	0.1436	0.9691	0.8991	0.7366	0.3325	0.5754	0.6276	0.2391	0.6577	NA	NA	0.8871	0.2699	NA	NA	NA	1.0371
IAM4295	0.7792	0.875	0.4678	0.9905	0.5032	0.4752	0.4386	0.1459	1.0506	0.8978	0.737	0.3419	0.5672	0.6307	0.2465	0.6401	NA	NA	0.8824	0.2611	NA	NA	NA	1.0736
IAM4295	0.7916	0.9046	0.5248	1.0093	0.559	0.5112	0.5152	0.1677	1.0632	0.894	0.8757	0.3312	0.4508	0.6317	0.2723	0.5846	NA	NA	0.8928	0.2614	NA	NA	NA	1.0169
ATCC9950	0.7347	0.8966	0.4479	0.914	0.4174	0.5074	0.4852	0.316	1.0108	0.9125	0.6615	0.0846	NA	0.8973	0.2855	0.7441	NA	NA	0.776	0.2263	NA	0.0609	0.3103	0.9633
ATCC9950	0.7704	0.9024	0.4594	0.9369	0.4463	0.5139	0.4962	0.1976	1.0076	0.9567	0.6657	0.2294	0.1019	0.9623	0.2761	0.6673	NA	NA	0.8233	0.2303	NA	0.0825	0.1686	1.1083
ATCC9950	0.7653	0.8955	0.4585	0.9309	0.4303	0.5627	0.5101	0.2211	0.9969	0.953	0.6727	0.2572	0.0993	0.9638	0.2837	0.6524	NA	NA	0.8345	0.25	NA	0.1212	0.2556	0.9995
NBRC0987	0.5681	0.8075	0.3761	0.9003	0.406	0.3479	0.3776	0.4488	0.9103	0.7707	0.6751	0.4666	0.1232	0.8597	0.1529	0.5662	NA	NA	0.8065	NA	0.6921	NA	0.1921	1.032
NBRC0987	0.7039	0.8321	0.3781	0.9069	0.3879	0.3594	0.3967	0.45	0.9138	0.7686	0.7226	0.4727	0.2087	0.863	0.1736	0.6061	NA	NA	0.8036	NA	0.6845	NA	0.2063	0.9286
NBRC0987	0.7265	0.8275	0.3773	0.8675	0.4562	0.3758	0.4445	0.4528	0.9002	0.785	0.7334	0.4868	0.1883	0.899	0.171	0.5268	NA	NA	0.8179	NA	0.689	NA	0.2069	0.8728
NBRC10708	0.7211	0.8778	0.4298	0.8986	0.4309	0.5185	0.3991	0.5389	0.9754	0.5937	0.7845	0.2722	0.2776	0.9426	0.4545	0.4458	0.106	0.1008	0.7932	0.4153	0.6142	NA	0.2739	0.9867
NBRC10708	0.7168	0.8947	0.4144	0.8807	0.5075	0.519	0.4173	0.5801	1.0018	0.5896	0.7687	0.2987	0.2686	0.9446	0.4454	0.5048	0.1249	0.07	0.8085	0.2831	0.6657	NA	0.2596	0.9929
NBRC10708	0.7249	0.9065	0.4294	0.9103	0.6343	0.5264	0.4211	0.5561	0.9957	0.5913	0.7697	0.3112	0.2639	0.9429	0.4378	0.4567	0.1559	0.0853	0.7952	0.3545	0.6141	NA	0.2905	1.0006

## Sheet: Table S7
Table S7. Growth rate and lag phase time of BY4741 expressing CjFPS1
Growing tests of BY4741 CjFPS-GFP (CEN) as well as BY4741 empty (CEN) and C. jadinii ATCC9950
were performed on media with glycerol, acetate and glucose as single carbon source.
	Strain	Growth Rate (h-1)		Lag Phase (h)
Glycerol	ATCC9950	0.348 + 0.023		4.333 + 0.577
	BY4741 CjFPS1	0.130 + 0.020		20.000 + 1.000
	BY4741 empty	0.026 + 0.010		26.667 + 2.900
Acetate	ATCC9950	0.242 + 0.014		11.000 + 0.500
	BY4741 CjFPS1	0.069 + 0.002		19.330 + 0.577
	BY4741 empty	0.072 + 0.009		41.000 + 1.732
Glucose	ATCC9950	0.372 + 0.012		3.333 + 0.577
	BY4741 CjFPS1	0.218 + 0.004		4.333 + 0.577
	BY4741 empty	0.364 + 0.017		1.667 + 0.577
